# Supplementary material for: De Novo Transcriptome Assembly and Characterization of the Synthesis Genes of Bioactive Constituents in Abelmoschus esculentus (L.) Moench
Source: Genes (Basel). 2018 Feb 27;9(3):130. doi: 10.3390/genes9030130 (PMC5867851; doi:10.3390/genes9030130)
Supplement: Supplementary file 1 [file genes-09-00130-s001.zip]

Archive with 8 entries (8 files):
- Supplemental final/Table S1.docx
- Supplemental final/Table S2.docx
- Supplemental final/Table S3.docx
- Supplemental final/Table S4.docx
- Supplemental final/Table S5.docx
- Supplemental final/Tables6.xlsx
- Supplemental final/Tables7.xlsx
- Supplemental final/TableS8.xlsx
