# Supplementary material for: De Novo Transcriptome Assembly and Characterization of the Synthesis Genes of Bioactive Constituents in Abelmoschus esculentus (L.) Moench
Source: Genes (Basel). 2018 Feb 27;9(3):130. doi: 10.3390/genes9030130 (PMC5867851; doi:10.3390/genes9030130)
Supplement: Supplementary file 1 [file genes-09-00130-s001.zip › Supplemental final/Tables6.xlsx]

## Sheet: Sheet4
Table S6 The information of unigenes associated with flavonoid biosynthetic pathway.
Gene	Definition	EC	Gene	Definition	EC
CL13684.Contig1_All	naringenin-chalcone synthase	EC:2.3.1.74	CL11912.Contig2_All	flavonoid 3’-monooxygenase	EC:1.14.13.21
CL13684.Contig2_All	naringenin-chalcone synthase	EC:2.3.1.74	CL12062.Contig2_All	flavonoid 3’-monooxygenase	EC:1.14.13.21
CL4280.Contig16_All	naringenin-chalcone synthase	EC:2.3.1.74	CL12062.Contig3_All	flavonoid 3’-monooxygenase	EC:1.14.13.21
CL6480.Contig10_All	naringenin-chalcone synthase	EC:2.3.1.74	CL12062.Contig4_All	flavonoid 3’-monooxygenase	EC:1.14.13.21
CL6480.Contig1_All	naringenin-chalcone synthase	EC:2.3.1.74	CL12062.Contig5_All	flavonoid 3’-monooxygenase	EC:1.14.13.21
CL6480.Contig2_All	naringenin-chalcone synthase	EC:2.3.1.74	CL1282.Contig10_All	flavonoid 3’-monooxygenase	EC:1.14.13.21
CL6480.Contig3_All	naringenin-chalcone synthase	EC:2.3.1.74	CL1282.Contig11_All	flavonoid 3’-monooxygenase	EC:1.14.13.21
CL6480.Contig4_All	naringenin-chalcone synthase	EC:2.3.1.74	CL1282.Contig16_All	flavonoid 3’-monooxygenase	EC:1.14.13.21
CL6480.Contig5_All	naringenin-chalcone synthase	EC:2.3.1.74	CL1282.Contig17_All	flavonoid 3’-monooxygenase	EC:1.14.13.21
CL6480.Contig6_All	naringenin-chalcone synthase	EC:2.3.1.74	CL1282.Contig18_All	flavonoid 3’-monooxygenase	EC:1.14.13.21
CL6480.Contig7_All	naringenin-chalcone synthase	EC:2.3.1.74	CL1282.Contig5_All	flavonoid 3’-monooxygenase	EC:1.14.13.21
CL6480.Contig8_All	naringenin-chalcone synthase	EC:2.3.1.74	CL1282.Contig8_All	flavonoid 3’-monooxygenase	EC:1.14.13.21
CL6480.Contig9_All	naringenin-chalcone synthase	EC:2.3.1.74	CL1282.Contig9_All	flavonoid 3’-monooxygenase	EC:1.14.13.21
CL7249.Contig1_All	naringenin-chalcone synthase	EC:2.3.1.74	CL13393.Contig1_All	flavonoid 3’-monooxygenase	EC:1.14.13.21
Unigene102725_All	naringenin-chalcone synthase	EC:2.3.1.74	CL13393.Contig2_All	flavonoid 3’-monooxygenase	EC:1.14.13.21
Unigene37357_All	naringenin-chalcone synthase	EC:2.3.1.74	CL13393.Contig3_All	flavonoid 3’-monooxygenase	EC:1.14.13.21
Unigene4659_All	naringenin-chalcone synthase	EC:2.3.1.74	CL13393.Contig4_All	flavonoid 3’-monooxygenase	EC:1.14.13.21
Unigene59965_All	naringenin-chalcone synthase	EC:2.3.1.74	CL13393.Contig5_All	flavonoid 3’-monooxygenase	EC:1.14.13.21
Unigene87974_All	naringenin-chalcone synthase	EC:2.3.1.74	CL13393.Contig6_All	flavonoid 3’-monooxygenase	EC:1.14.13.21
Unigene87975_All	naringenin-chalcone synthase	EC:2.3.1.74	CL13393.Contig7_All	flavonoid 3’-monooxygenase	EC:1.14.13.21
Unigene87976_All	naringenin-chalcone synthase	EC:2.3.1.74	CL13393.Contig9_All	flavonoid 3’-monooxygenase	EC:1.14.13.21
Unigene87977_All	naringenin-chalcone synthase	EC:2.3.1.74	CL14548.Contig1_All	flavonoid 3’-monooxygenase	EC:1.14.13.21
Unigene87978_All	naringenin-chalcone synthase	EC:2.3.1.74	CL14733.Contig1_All	flavonoid 3’-monooxygenase	EC:1.14.13.21
Unigene87979_All	naringenin-chalcone synthase	EC:2.3.1.74	CL14733.Contig3_All	flavonoid 3’-monooxygenase	EC:1.14.13.21
Unigene87980_All	naringenin-chalcone synthase	EC:2.3.1.74	CL14733.Contig4_All	flavonoid 3’-monooxygenase	EC:1.14.13.21
Unigene87981_All	naringenin-chalcone synthase	EC:2.3.1.74	CL14869.Contig1_All	flavonoid 3’-monooxygenase	EC:1.14.13.21
Unigene87982_All	naringenin-chalcone synthase	EC:2.3.1.74	CL14869.Contig2_All	flavonoid 3’-monooxygenase	EC:1.14.13.21
CL15394.Contig1_All	chalcone isomerase	EC:5.5.1.6	CL14869.Contig3_All	flavonoid 3’-monooxygenase	EC:1.14.13.21
CL15394.Contig2_All	chalcone isomerase	EC:5.5.1.6	CL16458.Contig1_All	flavonoid 3’-monooxygenase	EC:1.14.13.21
CL15394.Contig3_All	chalcone isomerase	EC:5.5.1.6	CL16458.Contig2_All	flavonoid 3’-monooxygenase	EC:1.14.13.21
CL15394.Contig4_All	chalcone isomerase	EC:5.5.1.6	CL1655.Contig11_All	flavonoid 3’-monooxygenase	EC:1.14.13.21
CL15394.Contig5_All	chalcone isomerase	EC:5.5.1.6	CL1655.Contig12_All	flavonoid 3’-monooxygenase	EC:1.14.13.21
CL15394.Contig6_All	chalcone isomerase	EC:5.5.1.6	CL1655.Contig2_All	flavonoid 3’-monooxygenase	EC:1.14.13.21
CL1683.Contig9_All	chalcone isomerase	EC:5.5.1.6	CL1655.Contig3_All	flavonoid 3’-monooxygenase	EC:1.14.13.21
CL3879.Contig1_All	chalcone isomerase	EC:5.5.1.6	CL1655.Contig4_All	flavonoid 3’-monooxygenase	EC:1.14.13.21
CL3879.Contig2_All	chalcone isomerase	EC:5.5.1.6	CL1655.Contig5_All	flavonoid 3’-monooxygenase	EC:1.14.13.21
CL3879.Contig3_All	chalcone isomerase	EC:5.5.1.6	CL1655.Contig6_All	flavonoid 3’-monooxygenase	EC:1.14.13.21
CL3879.Contig4_All	chalcone isomerase	EC:5.5.1.6	CL1655.Contig7_All	flavonoid 3’-monooxygenase	EC:1.14.13.21
CL3879.Contig5_All	chalcone isomerase	EC:5.5.1.6	CL1655.Contig8_All	flavonoid 3’-monooxygenase	EC:1.14.13.21
CL3879.Contig6_All	chalcone isomerase	EC:5.5.1.6	CL1655.Contig9_All	flavonoid 3’-monooxygenase	EC:1.14.13.21
CL3879.Contig7_All	chalcone isomerase	EC:5.5.1.6	CL17185.Contig1_All	flavonoid 3’-monooxygenase	EC:1.14.13.21
CL3879.Contig8_All	chalcone isomerase	EC:5.5.1.6	CL17403.Contig2_All	flavonoid 3’-monooxygenase	EC:1.14.13.21
CL3879.Contig9_All	chalcone isomerase	EC:5.5.1.6	CL17477.Contig1_All	flavonoid 3’-monooxygenase	EC:1.14.13.21
Unigene10791_All	chalcone isomerase	EC:5.5.1.6	CL17477.Contig2_All	flavonoid 3’-monooxygenase	EC:1.14.13.21
Unigene10846_All	chalcone isomerase	EC:5.5.1.6	CL17477.Contig3_All	flavonoid 3’-monooxygenase	EC:1.14.13.21
Unigene12857_All	chalcone isomerase	EC:5.5.1.6	CL17751.Contig1_All	flavonoid 3’-monooxygenase	EC:1.14.13.21
Unigene19854_All	chalcone isomerase	EC:5.5.1.6	CL17751.Contig2_All	flavonoid 3’-monooxygenase	EC:1.14.13.21
Unigene20254_All	chalcone isomerase	EC:5.5.1.6	CL17780.Contig1_All	flavonoid 3’-monooxygenase	EC:1.14.13.21
Unigene22747_All	chalcone isomerase	EC:5.5.1.6	CL17780.Contig2_All	flavonoid 3’-monooxygenase	EC:1.14.13.21
Unigene23819_All	chalcone isomerase	EC:5.5.1.6	CL1820.Contig1_All	flavonoid 3’-monooxygenase	EC:1.14.13.21
Unigene24840_All	chalcone isomerase	EC:5.5.1.6	CL1820.Contig2_All	flavonoid 3’-monooxygenase	EC:1.14.13.21
Unigene29336_All	chalcone isomerase	EC:5.5.1.6	CL1820.Contig3_All	flavonoid 3’-monooxygenase	EC:1.14.13.21
CL11242.Contig2_All	flavonol synthase	EC:1.14.11.23	CL1820.Contig4_All	flavonoid 3’-monooxygenase	EC:1.14.13.21
CL11242.Contig3_All	flavonol synthase	EC:1.14.11.23	CL1820.Contig5_All	flavonoid 3’-monooxygenase	EC:1.14.13.21
CL11242.Contig4_All	flavonol synthase	EC:1.14.11.23	CL1820.Contig6_All	flavonoid 3’-monooxygenase	EC:1.14.13.21
CL12972.Contig3_All	flavonol synthase	EC:1.14.11.23	CL18281.Contig4_All	flavonoid 3’-monooxygenase	EC:1.14.13.21
CL17979.Contig8_All	flavonol synthase	EC:1.14.11.23	CL18404.Contig2_All	flavonoid 3’-monooxygenase	EC:1.14.13.21
CL21971.Contig1_All	flavonol synthase	EC:1.14.11.23	CL19943.Contig1_All	flavonoid 3’-monooxygenase	EC:1.14.13.21
CL21971.Contig2_All	flavonol synthase	EC:1.14.11.23	CL19943.Contig2_All	flavonoid 3’-monooxygenase	EC:1.14.13.21
CL21971.Contig3_All	flavonol synthase	EC:1.14.11.23	CL20160.Contig1_All	flavonoid 3’-monooxygenase	EC:1.14.13.21
CL21971.Contig4_All	flavonol synthase	EC:1.14.11.23	CL20160.Contig2_All	flavonoid 3’-monooxygenase	EC:1.14.13.21
CL21971.Contig5_All	flavonol synthase	EC:1.14.11.23	CL20160.Contig4_All	flavonoid 3’-monooxygenase	EC:1.14.13.21
CL22572.Contig1_All	flavonol synthase	EC:1.14.11.23	CL20396.Contig1_All	flavonoid 3’-monooxygenase	EC:1.14.13.21
CL22809.Contig20_All	flavonol synthase	EC:1.14.11.23	CL20396.Contig2_All	flavonoid 3’-monooxygenase	EC:1.14.13.21
CL22809.Contig23_All	flavonol synthase	EC:1.14.11.23	CL21189.Contig1_All	flavonoid 3’-monooxygenase	EC:1.14.13.21
CL22809.Contig27_All	flavonol synthase	EC:1.14.11.23	CL21189.Contig2_All	flavonoid 3’-monooxygenase	EC:1.14.13.21
CL22809.Contig29_All	flavonol synthase	EC:1.14.11.23	CL21189.Contig3_All	flavonoid 3’-monooxygenase	EC:1.14.13.21
CL22809.Contig32_All	flavonol synthase	EC:1.14.11.23	CL21189.Contig4_All	flavonoid 3’-monooxygenase	EC:1.14.13.21
CL22809.Contig6_All	flavonol synthase	EC:1.14.11.23	CL21965.Contig2_All	flavonoid 3’-monooxygenase	EC:1.14.13.21
CL23979.Contig1_All	flavonol synthase	EC:1.14.11.23	CL21965.Contig3_All	flavonoid 3’-monooxygenase	EC:1.14.13.21
CL24422.Contig1_All	flavonol synthase	EC:1.14.11.23	CL21965.Contig4_All	flavonoid 3’-monooxygenase	EC:1.14.13.21
CL24422.Contig2_All	flavonol synthase	EC:1.14.11.23	CL21965.Contig6_All	flavonoid 3’-monooxygenase	EC:1.14.13.21
CL24729.Contig2_All	flavonol synthase	EC:1.14.11.23	CL21965.Contig7_All	flavonoid 3’-monooxygenase	EC:1.14.13.21
CL26502.Contig1_All	flavonol synthase	EC:1.14.11.23	CL21968.Contig1_All	flavonoid 3’-monooxygenase	EC:1.14.13.21
CL3951.Contig1_All	flavonol synthase	EC:1.14.11.23	CL21968.Contig2_All	flavonoid 3’-monooxygenase	EC:1.14.13.21
CL4027.Contig5_All	flavonol synthase	EC:1.14.11.23	CL22471.Contig1_All	flavonoid 3’-monooxygenase	EC:1.14.13.21
CL4130.Contig1_All	flavonol synthase	EC:1.14.11.23	CL22471.Contig2_All	flavonoid 3’-monooxygenase	EC:1.14.13.21
CL4130.Contig3_All	flavonol synthase	EC:1.14.11.23	CL22471.Contig3_All	flavonoid 3’-monooxygenase	EC:1.14.13.21
CL6175.Contig2_All	flavonol synthase	EC:1.14.11.23	CL23418.Contig1_All	flavonoid 3’-monooxygenase	EC:1.14.13.21
CL6175.Contig3_All	flavonol synthase	EC:1.14.11.23	CL23418.Contig2_All	flavonoid 3’-monooxygenase	EC:1.14.13.21
CL6175.Contig4_All	flavonol synthase	EC:1.14.11.23	CL24795.Contig5_All	flavonoid 3’-monooxygenase	EC:1.14.13.21
CL6500.Contig10_All	flavonol synthase	EC:1.14.11.23	CL25156.Contig1_All	flavonoid 3’-monooxygenase	EC:1.14.13.21
CL6500.Contig11_All	flavonol synthase	EC:1.14.11.23	CL27550.Contig1_All	flavonoid 3’-monooxygenase	EC:1.14.13.21
CL6500.Contig12_All	flavonol synthase	EC:1.14.11.23	CL27550.Contig2_All	flavonoid 3’-monooxygenase	EC:1.14.13.21
CL6500.Contig13_All	flavonol synthase	EC:1.14.11.23	CL27693.Contig1_All	flavonoid 3’-monooxygenase	EC:1.14.13.21
CL6500.Contig14_All	flavonol synthase	EC:1.14.11.23	CL27693.Contig2_All	flavonoid 3’-monooxygenase	EC:1.14.13.21
CL6500.Contig15_All	flavonol synthase	EC:1.14.11.23	CL27693.Contig3_All	flavonoid 3’-monooxygenase	EC:1.14.13.21
CL6500.Contig1_All	flavonol synthase	EC:1.14.11.23	CL27693.Contig4_All	flavonoid 3’-monooxygenase	EC:1.14.13.21
CL6500.Contig2_All	flavonol synthase	EC:1.14.11.23	CL28086.Contig1_All	flavonoid 3’-monooxygenase	EC:1.14.13.21
CL6500.Contig3_All	flavonol synthase	EC:1.14.11.23	CL28086.Contig2_All	flavonoid 3’-monooxygenase	EC:1.14.13.21
CL6500.Contig4_All	flavonol synthase	EC:1.14.11.23	CL28086.Contig3_All	flavonoid 3’-monooxygenase	EC:1.14.13.21
CL6500.Contig5_All	flavonol synthase	EC:1.14.11.23	CL28086.Contig4_All	flavonoid 3’-monooxygenase	EC:1.14.13.21
CL6500.Contig6_All	flavonol synthase	EC:1.14.11.23	CL28086.Contig5_All	flavonoid 3’-monooxygenase	EC:1.14.13.21
CL6500.Contig7_All	flavonol synthase	EC:1.14.11.23	CL28095.Contig5_All	flavonoid 3’-monooxygenase	EC:1.14.13.21
CL6500.Contig8_All	flavonol synthase	EC:1.14.11.23	CL28201.Contig2_All	flavonoid 3’-monooxygenase	EC:1.14.13.21
CL6500.Contig9_All	flavonol synthase	EC:1.14.11.23	CL3414.Contig2_All	flavonoid 3’-monooxygenase	EC:1.14.13.21
CL7423.Contig1_All	flavonol synthase	EC:1.14.11.23	CL4163.Contig15_All	flavonoid 3’-monooxygenase	EC:1.14.13.21
CL7423.Contig2_All	flavonol synthase	EC:1.14.11.23	CL4163.Contig17_All	flavonoid 3’-monooxygenase	EC:1.14.13.21
CL7423.Contig3_All	flavonol synthase	EC:1.14.11.23	CL4163.Contig23_All	flavonoid 3’-monooxygenase	EC:1.14.13.21
CL7423.Contig4_All	flavonol synthase	EC:1.14.11.23	CL4163.Contig26_All	flavonoid 3’-monooxygenase	EC:1.14.13.21
CL7423.Contig5_All	flavonol synthase	EC:1.14.11.23	CL4163.Contig28_All	flavonoid 3’-monooxygenase	EC:1.14.13.21
CL7423.Contig6_All	flavonol synthase	EC:1.14.11.23	CL4163.Contig29_All	flavonoid 3’-monooxygenase	EC:1.14.13.21
CL7423.Contig7_All	flavonol synthase	EC:1.14.11.23	CL4163.Contig30_All	flavonoid 3’-monooxygenase	EC:1.14.13.21
CL8635.Contig15_All	flavonol synthase	EC:1.14.11.23	CL4163.Contig31_All	flavonoid 3’-monooxygenase	EC:1.14.13.21
CL8635.Contig16_All	flavonol synthase	EC:1.14.11.23	CL4163.Contig33_All	flavonoid 3’-monooxygenase	EC:1.14.13.21
CL8635.Contig1_All	flavonol synthase	EC:1.14.11.23	CL4163.Contig34_All	flavonoid 3’-monooxygenase	EC:1.14.13.21
CL8635.Contig22_All	flavonol synthase	EC:1.14.11.23	CL4163.Contig35_All	flavonoid 3’-monooxygenase	EC:1.14.13.21
CL8635.Contig26_All	flavonol synthase	EC:1.14.11.23	CL4163.Contig39_All	flavonoid 3’-monooxygenase	EC:1.14.13.21
CL8635.Contig3_All	flavonol synthase	EC:1.14.11.23	CL4163.Contig3_All	flavonoid 3’-monooxygenase	EC:1.14.13.21
CL8635.Contig5_All	flavonol synthase	EC:1.14.11.23	CL4163.Contig40_All	flavonoid 3’-monooxygenase	EC:1.14.13.21
CL8635.Contig8_All	flavonol synthase	EC:1.14.11.23	CL4163.Contig4_All	flavonoid 3’-monooxygenase	EC:1.14.13.21
Unigene101532_All	flavonol synthase	EC:1.14.11.23	CL4163.Contig50_All	flavonoid 3’-monooxygenase	EC:1.14.13.21
Unigene10175_All	flavonol synthase	EC:1.14.11.23	CL4163.Contig52_All	flavonoid 3’-monooxygenase	EC:1.14.13.21
Unigene103021_All	flavonol synthase	EC:1.14.11.23	CL4163.Contig53_All	flavonoid 3’-monooxygenase	EC:1.14.13.21
Unigene10514_All	flavonol synthase	EC:1.14.11.23	CL4163.Contig59_All	flavonoid 3’-monooxygenase	EC:1.14.13.21
Unigene12323_All	flavonol synthase	EC:1.14.11.23	CL4163.Contig5_All	flavonoid 3’-monooxygenase	EC:1.14.13.21
Unigene16851_All	flavonol synthase	EC:1.14.11.23	CL4163.Contig60_All	flavonoid 3’-monooxygenase	EC:1.14.13.21
Unigene17118_All	flavonol synthase	EC:1.14.11.23	CL4163.Contig65_All	flavonoid 3’-monooxygenase	EC:1.14.13.21
Unigene20789_All	flavonol synthase	EC:1.14.11.23	CL4163.Contig67_All	flavonoid 3’-monooxygenase	EC:1.14.13.21
Unigene25317_All	flavonol synthase	EC:1.14.11.23	CL4163.Contig6_All	flavonoid 3’-monooxygenase	EC:1.14.13.21
Unigene31056_All	flavonol synthase	EC:1.14.11.23	CL4163.Contig74_All	flavonoid 3’-monooxygenase	EC:1.14.13.21
Unigene32220_All	flavonol synthase	EC:1.14.11.23	CL4163.Contig76_All	flavonoid 3’-monooxygenase	EC:1.14.13.21
Unigene3994_All	flavonol synthase	EC:1.14.11.23	CL421.Contig17_All	flavonoid 3’-monooxygenase	EC:1.14.13.21
Unigene4390_All	flavonol synthase	EC:1.14.11.23	CL421.Contig19_All	flavonoid 3’-monooxygenase	EC:1.14.13.21
Unigene62377_All	flavonol synthase	EC:1.14.11.23	CL450.Contig14_All	flavonoid 3’-monooxygenase	EC:1.14.13.21
Unigene62378_All	flavonol synthase	EC:1.14.11.23	CL450.Contig1_All	flavonoid 3’-monooxygenase	EC:1.14.13.21
Unigene62379_All	flavonol synthase	EC:1.14.11.23	CL450.Contig4_All	flavonoid 3’-monooxygenase	EC:1.14.13.21
Unigene62380_All	flavonol synthase	EC:1.14.11.23	CL4630.Contig1_All	flavonoid 3’-monooxygenase	EC:1.14.13.21
Unigene62381_All	flavonol synthase	EC:1.14.11.23	CL4630.Contig2_All	flavonoid 3’-monooxygenase	EC:1.14.13.21
Unigene62382_All	flavonol synthase	EC:1.14.11.23	CL4630.Contig3_All	flavonoid 3’-monooxygenase	EC:1.14.13.21
Unigene62383_All	flavonol synthase	EC:1.14.11.23	CL4630.Contig4_All	flavonoid 3’-monooxygenase	EC:1.14.13.21
Unigene62498_All	flavonol synthase	EC:1.14.11.23	CL5305.Contig1_All	flavonoid 3’-monooxygenase	EC:1.14.13.21
Unigene62499_All	flavonol synthase	EC:1.14.11.23	CL5305.Contig2_All	flavonoid 3’-monooxygenase	EC:1.14.13.21
Unigene62500_All	flavonol synthase	EC:1.14.11.23	CL5305.Contig3_All	flavonoid 3’-monooxygenase	EC:1.14.13.21
Unigene72424_All	flavonol synthase	EC:1.14.11.23	CL5305.Contig5_All	flavonoid 3’-monooxygenase	EC:1.14.13.21
Unigene73730_All	flavonol synthase	EC:1.14.11.23	CL5305.Contig6_All	flavonoid 3’-monooxygenase	EC:1.14.13.21
Unigene88332_All	flavonol synthase	EC:1.14.11.23	CL5305.Contig7_All	flavonoid 3’-monooxygenase	EC:1.14.13.21
Unigene96258_All	flavonol synthase	EC:1.14.11.23	CL63.Contig5_All	flavonoid 3’-monooxygenase	EC:1.14.13.21
CL12110.Contig29_All	trans-cinnamate 4-monooxygenase	EC:1.14.13.11	CL7139.Contig1_All	flavonoid 3’-monooxygenase	EC:1.14.13.21
CL1282.Contig6_All	trans-cinnamate 4-monooxygenase	EC:1.14.13.11	CL7139.Contig2_All	flavonoid 3’-monooxygenase	EC:1.14.13.21
CL27901.Contig1_All	trans-cinnamate 4-monooxygenase	EC:1.14.13.11	CL8120.Contig10_All	flavonoid 3’-monooxygenase	EC:1.14.13.21
CL27901.Contig2_All	trans-cinnamate 4-monooxygenase	EC:1.14.13.11	CL8120.Contig11_All	flavonoid 3’-monooxygenase	EC:1.14.13.21
CL27901.Contig3_All	trans-cinnamate 4-monooxygenase	EC:1.14.13.11	CL8120.Contig12_All	flavonoid 3’-monooxygenase	EC:1.14.13.21
CL27901.Contig4_All	trans-cinnamate 4-monooxygenase	EC:1.14.13.11	CL8120.Contig13_All	flavonoid 3’-monooxygenase	EC:1.14.13.21
CL8908.Contig1_All	trans-cinnamate 4-monooxygenase	EC:1.14.13.11	CL8120.Contig14_All	flavonoid 3’-monooxygenase	EC:1.14.13.21
Unigene38425_All	trans-cinnamate 4-monooxygenase	EC:1.14.13.11	CL8120.Contig15_All	flavonoid 3’-monooxygenase	EC:1.14.13.21
Unigene68893_All	trans-cinnamate 4-monooxygenase	EC:1.14.13.11	CL8120.Contig16_All	flavonoid 3’-monooxygenase	EC:1.14.13.21
Unigene68894_All	trans-cinnamate 4-monooxygenase	EC:1.14.13.11	CL8120.Contig17_All	flavonoid 3’-monooxygenase	EC:1.14.13.21
Unigene68895_All	trans-cinnamate 4-monooxygenase	EC:1.14.13.11	CL8120.Contig18_All	flavonoid 3’-monooxygenase	EC:1.14.13.21
Unigene68896_All	trans-cinnamate 4-monooxygenase	EC:1.14.13.11	CL8120.Contig19_All	flavonoid 3’-monooxygenase	EC:1.14.13.21
Unigene68897_All	trans-cinnamate 4-monooxygenase	EC:1.14.13.11	CL8120.Contig1_All	flavonoid 3’-monooxygenase	EC:1.14.13.21
Unigene68898_All	trans-cinnamate 4-monooxygenase	EC:1.14.13.11	CL8120.Contig2_All	flavonoid 3’-monooxygenase	EC:1.14.13.21
Unigene68899_All	trans-cinnamate 4-monooxygenase	EC:1.14.13.11	CL8120.Contig3_All	flavonoid 3’-monooxygenase	EC:1.14.13.21
Unigene68900_All	trans-cinnamate 4-monooxygenase	EC:1.14.13.11	CL8120.Contig4_All	flavonoid 3’-monooxygenase	EC:1.14.13.21
Unigene68901_All	trans-cinnamate 4-monooxygenase	EC:1.14.13.11	CL8120.Contig5_All	flavonoid 3’-monooxygenase	EC:1.14.13.21
Unigene68902_All	trans-cinnamate 4-monooxygenase	EC:1.14.13.11	CL8120.Contig6_All	flavonoid 3’-monooxygenase	EC:1.14.13.21
Unigene68903_All	trans-cinnamate 4-monooxygenase	EC:1.14.13.11	CL8120.Contig7_All	flavonoid 3’-monooxygenase	EC:1.14.13.21
CL1134.Contig1_All	dihydrokaempferol 4-reductase	EC:1.1.1.219	CL8120.Contig8_All	flavonoid 3’-monooxygenase	EC:1.14.13.21
CL1134.Contig2_All	dihydrokaempferol 4-reductase	EC:1.1.1.219	CL8120.Contig9_All	flavonoid 3’-monooxygenase	EC:1.14.13.21
CL1134.Contig3_All	dihydrokaempferol 4-reductase	EC:1.1.1.219	CL9660.Contig1_All	flavonoid 3’-monooxygenase	EC:1.14.13.21
CL1134.Contig4_All	dihydrokaempferol 4-reductase	EC:1.1.1.219	CL9660.Contig2_All	flavonoid 3’-monooxygenase	EC:1.14.13.21
CL13410.Contig1_All	dihydrokaempferol 4-reductase	EC:1.1.1.219	CL9660.Contig3_All	flavonoid 3’-monooxygenase	EC:1.14.13.21
CL13410.Contig3_All	dihydrokaempferol 4-reductase	EC:1.1.1.219	CL9660.Contig4_All	flavonoid 3’-monooxygenase	EC:1.14.13.21
CL13410.Contig4_All	dihydrokaempferol 4-reductase	EC:1.1.1.219	Unigene102000_All	flavonoid 3’-monooxygenase	EC:1.14.13.21
CL13410.Contig5_All	dihydrokaempferol 4-reductase	EC:1.1.1.219	Unigene102480_All	flavonoid 3’-monooxygenase	EC:1.14.13.21
CL13410.Contig6_All	dihydrokaempferol 4-reductase	EC:1.1.1.219	Unigene106715_All	flavonoid 3’-monooxygenase	EC:1.14.13.21
CL13410.Contig7_All	dihydrokaempferol 4-reductase	EC:1.1.1.219	Unigene106734_All	flavonoid 3’-monooxygenase	EC:1.14.13.21
CL14111.Contig1_All	dihydrokaempferol 4-reductase	EC:1.1.1.219	Unigene108847_All	flavonoid 3’-monooxygenase	EC:1.14.13.21
CL14111.Contig2_All	dihydrokaempferol 4-reductase	EC:1.1.1.219	Unigene108950_All	flavonoid 3’-monooxygenase	EC:1.14.13.21
CL14111.Contig3_All	dihydrokaempferol 4-reductase	EC:1.1.1.219	Unigene109583_All	flavonoid 3’-monooxygenase	EC:1.14.13.21
CL16351.Contig1_All	dihydrokaempferol 4-reductase	EC:1.1.1.219	Unigene117918_All	flavonoid 3’-monooxygenase	EC:1.14.13.21
CL16351.Contig2_All	dihydrokaempferol 4-reductase	EC:1.1.1.219	Unigene118461_All	flavonoid 3’-monooxygenase	EC:1.14.13.21
CL21940.Contig1_All	dihydrokaempferol 4-reductase	EC:1.1.1.219	Unigene118986_All	flavonoid 3’-monooxygenase	EC:1.14.13.21
CL21940.Contig2_All	dihydrokaempferol 4-reductase	EC:1.1.1.219	Unigene14489_All	flavonoid 3’-monooxygenase	EC:1.14.13.21
CL23459.Contig1_All	dihydrokaempferol 4-reductase	EC:1.1.1.219	Unigene16524_All	flavonoid 3’-monooxygenase	EC:1.14.13.21
CL23459.Contig2_All	dihydrokaempferol 4-reductase	EC:1.1.1.219	Unigene20172_All	flavonoid 3’-monooxygenase	EC:1.14.13.21
CL26069.Contig10_All	dihydrokaempferol 4-reductase	EC:1.1.1.219	Unigene26862_All	flavonoid 3’-monooxygenase	EC:1.14.13.21
CL26069.Contig1_All	dihydrokaempferol 4-reductase	EC:1.1.1.219	Unigene31037_All	flavonoid 3’-monooxygenase	EC:1.14.13.21
CL26069.Contig2_All	dihydrokaempferol 4-reductase	EC:1.1.1.219	Unigene34971_All	flavonoid 3’-monooxygenase	EC:1.14.13.21
CL26069.Contig3_All	dihydrokaempferol 4-reductase	EC:1.1.1.219	Unigene34972_All	flavonoid 3’-monooxygenase	EC:1.14.13.21
CL26069.Contig4_All	dihydrokaempferol 4-reductase	EC:1.1.1.219	Unigene34973_All	flavonoid 3’-monooxygenase	EC:1.14.13.21
CL26069.Contig5_All	dihydrokaempferol 4-reductase	EC:1.1.1.219	Unigene34974_All	flavonoid 3’-monooxygenase	EC:1.14.13.21
CL26069.Contig6_All	dihydrokaempferol 4-reductase	EC:1.1.1.219	Unigene34975_All	flavonoid 3’-monooxygenase	EC:1.14.13.21
CL26069.Contig7_All	dihydrokaempferol 4-reductase	EC:1.1.1.219	Unigene34976_All	flavonoid 3’-monooxygenase	EC:1.14.13.21
CL26069.Contig8_All	dihydrokaempferol 4-reductase	EC:1.1.1.219	Unigene34977_All	flavonoid 3’-monooxygenase	EC:1.14.13.21
CL26069.Contig9_All	dihydrokaempferol 4-reductase	EC:1.1.1.219	Unigene34979_All	flavonoid 3’-monooxygenase	EC:1.14.13.21
CL4882.Contig2_All	dihydrokaempferol 4-reductase	EC:1.1.1.219	Unigene34980_All	flavonoid 3’-monooxygenase	EC:1.14.13.21
CL4882.Contig3_All	dihydrokaempferol 4-reductase	EC:1.1.1.219	Unigene34982_All	flavonoid 3’-monooxygenase	EC:1.14.13.21
CL6668.Contig1_All	dihydrokaempferol 4-reductase	EC:1.1.1.219	Unigene34983_All	flavonoid 3’-monooxygenase	EC:1.14.13.21
CL6668.Contig2_All	dihydrokaempferol 4-reductase	EC:1.1.1.219	Unigene34984_All	flavonoid 3’-monooxygenase	EC:1.14.13.21
Unigene101095_All	dihydrokaempferol 4-reductase	EC:1.1.1.219	Unigene34985_All	flavonoid 3’-monooxygenase	EC:1.14.13.21
Unigene10520_All	dihydrokaempferol 4-reductase	EC:1.1.1.219	Unigene34986_All	flavonoid 3’-monooxygenase	EC:1.14.13.21
Unigene109047_All	dihydrokaempferol 4-reductase	EC:1.1.1.219	Unigene34987_All	flavonoid 3’-monooxygenase	EC:1.14.13.21
Unigene11543_All	dihydrokaempferol 4-reductase	EC:1.1.1.219	Unigene34988_All	flavonoid 3’-monooxygenase	EC:1.14.13.21
Unigene12097_All	dihydrokaempferol 4-reductase	EC:1.1.1.219	Unigene34989_All	flavonoid 3’-monooxygenase	EC:1.14.13.21
Unigene13091_All	dihydrokaempferol 4-reductase	EC:1.1.1.219	Unigene34990_All	flavonoid 3’-monooxygenase	EC:1.14.13.21
Unigene13237_All	dihydrokaempferol 4-reductase	EC:1.1.1.219	Unigene34991_All	flavonoid 3’-monooxygenase	EC:1.14.13.21
Unigene15080_All	dihydrokaempferol 4-reductase	EC:1.1.1.219	Unigene34992_All	flavonoid 3’-monooxygenase	EC:1.14.13.21
Unigene15532_All	dihydrokaempferol 4-reductase	EC:1.1.1.219	Unigene34993_All	flavonoid 3’-monooxygenase	EC:1.14.13.21
Unigene15533_All	dihydrokaempferol 4-reductase	EC:1.1.1.219	Unigene37438_All	flavonoid 3’-monooxygenase	EC:1.14.13.21
Unigene15917_All	dihydrokaempferol 4-reductase	EC:1.1.1.219	Unigene37439_All	flavonoid 3’-monooxygenase	EC:1.14.13.21
Unigene17339_All	dihydrokaempferol 4-reductase	EC:1.1.1.219	Unigene39010_All	flavonoid 3’-monooxygenase	EC:1.14.13.21
Unigene17762_All	dihydrokaempferol 4-reductase	EC:1.1.1.219	Unigene53794_All	flavonoid 3’-monooxygenase	EC:1.14.13.21
Unigene20828_All	dihydrokaempferol 4-reductase	EC:1.1.1.219	Unigene53795_All	flavonoid 3’-monooxygenase	EC:1.14.13.21
Unigene20902_All	dihydrokaempferol 4-reductase	EC:1.1.1.219	Unigene53796_All	flavonoid 3’-monooxygenase	EC:1.14.13.21
Unigene21210_All	dihydrokaempferol 4-reductase	EC:1.1.1.219	Unigene53797_All	flavonoid 3’-monooxygenase	EC:1.14.13.21
Unigene21275_All	dihydrokaempferol 4-reductase	EC:1.1.1.219	Unigene53798_All	flavonoid 3’-monooxygenase	EC:1.14.13.21
Unigene22107_All	dihydrokaempferol 4-reductase	EC:1.1.1.219	Unigene53799_All	flavonoid 3’-monooxygenase	EC:1.14.13.21
Unigene24003_All	dihydrokaempferol 4-reductase	EC:1.1.1.219	Unigene53800_All	flavonoid 3’-monooxygenase	EC:1.14.13.21
Unigene24863_All	dihydrokaempferol 4-reductase	EC:1.1.1.219	Unigene54161_All	flavonoid 3’-monooxygenase	EC:1.14.13.21
Unigene26440_All	dihydrokaempferol 4-reductase	EC:1.1.1.219	Unigene54162_All	flavonoid 3’-monooxygenase	EC:1.14.13.21
Unigene26508_All	dihydrokaempferol 4-reductase	EC:1.1.1.219	Unigene54163_All	flavonoid 3’-monooxygenase	EC:1.14.13.21
Unigene28341_All	dihydrokaempferol 4-reductase	EC:1.1.1.219	Unigene54336_All	flavonoid 3’-monooxygenase	EC:1.14.13.21
Unigene28696_All	dihydrokaempferol 4-reductase	EC:1.1.1.219	Unigene55306_All	flavonoid 3’-monooxygenase	EC:1.14.13.21
Unigene28825_All	dihydrokaempferol 4-reductase	EC:1.1.1.219	Unigene56098_All	flavonoid 3’-monooxygenase	EC:1.14.13.21
Unigene32760_All	dihydrokaempferol 4-reductase	EC:1.1.1.219	Unigene62621_All	flavonoid 3’-monooxygenase	EC:1.14.13.21
Unigene37182_All	dihydrokaempferol 4-reductase	EC:1.1.1.219	Unigene63971_All	flavonoid 3’-monooxygenase	EC:1.14.13.21
Unigene39155_All	dihydrokaempferol 4-reductase	EC:1.1.1.219	Unigene64846_All	flavonoid 3’-monooxygenase	EC:1.14.13.21
Unigene59698_All	dihydrokaempferol 4-reductase	EC:1.1.1.219	Unigene71340_All	flavonoid 3’-monooxygenase	EC:1.14.13.21
Unigene59700_All	dihydrokaempferol 4-reductase	EC:1.1.1.219	Unigene81357_All	flavonoid 3’-monooxygenase	EC:1.14.13.21
Unigene59703_All	dihydrokaempferol 4-reductase	EC:1.1.1.219	Unigene81358_All	flavonoid 3’-monooxygenase	EC:1.14.13.21
Unigene59711_All	dihydrokaempferol 4-reductase	EC:1.1.1.219	Unigene83191_All	flavonoid 3’-monooxygenase	EC:1.14.13.21
Unigene59714_All	dihydrokaempferol 4-reductase	EC:1.1.1.219	Unigene84083_All	flavonoid 3’-monooxygenase	EC:1.14.13.21
Unigene59715_All	dihydrokaempferol 4-reductase	EC:1.1.1.219	Unigene84091_All	flavonoid 3’-monooxygenase	EC:1.14.13.21
Unigene59717_All	dihydrokaempferol 4-reductase	EC:1.1.1.219	Unigene84102_All	flavonoid 3’-monooxygenase	EC:1.14.13.21
Unigene59721_All	dihydrokaempferol 4-reductase	EC:1.1.1.219	Unigene84111_All	flavonoid 3’-monooxygenase	EC:1.14.13.21
Unigene59725_All	dihydrokaempferol 4-reductase	EC:1.1.1.219	Unigene84116_All	flavonoid 3’-monooxygenase	EC:1.14.13.21
Unigene59728_All	dihydrokaempferol 4-reductase	EC:1.1.1.219	Unigene84119_All	flavonoid 3’-monooxygenase	EC:1.14.13.21
Unigene59733_All	dihydrokaempferol 4-reductase	EC:1.1.1.219	Unigene84124_All	flavonoid 3’-monooxygenase	EC:1.14.13.21
Unigene6107_All	dihydrokaempferol 4-reductase	EC:1.1.1.219	Unigene84127_All	flavonoid 3’-monooxygenase	EC:1.14.13.21
Unigene65679_All	dihydrokaempferol 4-reductase	EC:1.1.1.219	Unigene84129_All	flavonoid 3’-monooxygenase	EC:1.14.13.21
Unigene74826_All	dihydrokaempferol 4-reductase	EC:1.1.1.219	Unigene84132_All	flavonoid 3’-monooxygenase	EC:1.14.13.21
Unigene79973_All	dihydrokaempferol 4-reductase	EC:1.1.1.219	Unigene84134_All	flavonoid 3’-monooxygenase	EC:1.14.13.21
Unigene79974_All	dihydrokaempferol 4-reductase	EC:1.1.1.219	Unigene84136_All	flavonoid 3’-monooxygenase	EC:1.14.13.21
Unigene79975_All	dihydrokaempferol 4-reductase	EC:1.1.1.219	Unigene84138_All	flavonoid 3’-monooxygenase	EC:1.14.13.21
Unigene79976_All	dihydrokaempferol 4-reductase	EC:1.1.1.219	Unigene84144_All	flavonoid 3’-monooxygenase	EC:1.14.13.21
Unigene79977_All	dihydrokaempferol 4-reductase	EC:1.1.1.219	Unigene84149_All	flavonoid 3’-monooxygenase	EC:1.14.13.21
Unigene80140_All	dihydrokaempferol 4-reductase	EC:1.1.1.219	Unigene84159_All	flavonoid 3’-monooxygenase	EC:1.14.13.21
Unigene8408_All	dihydrokaempferol 4-reductase	EC:1.1.1.219	Unigene84169_All	flavonoid 3’-monooxygenase	EC:1.14.13.21
Unigene89220_All	dihydrokaempferol 4-reductase	EC:1.1.1.219	Unigene84183_All	flavonoid 3’-monooxygenase	EC:1.14.13.21
Unigene90786_All	dihydrokaempferol 4-reductase	EC:1.1.1.219	Unigene84184_All	flavonoid 3’-monooxygenase	EC:1.14.13.21
Unigene9327_All	dihydrokaempferol 4-reductase	EC:1.1.1.219	Unigene84188_All	flavonoid 3’-monooxygenase	EC:1.14.13.21
Unigene95248_All	dihydrokaempferol 4-reductase	EC:1.1.1.219	Unigene84198_All	flavonoid 3’-monooxygenase	EC:1.14.13.21
Unigene9598_All	dihydrokaempferol 4-reductase	EC:1.1.1.219	Unigene87601_All	flavonoid 3’-monooxygenase	EC:1.14.13.21
Unigene9603_All	dihydrokaempferol 4-reductase	EC:1.1.1.219	Unigene88360_All	flavonoid 3’-monooxygenase	EC:1.14.13.21
Unigene97938_All	dihydrokaempferol 4-reductase	EC:1.1.1.219	Unigene88775_All	flavonoid 3’-monooxygenase	EC:1.14.13.21
Unigene9813_All	dihydrokaempferol 4-reductase	EC:1.1.1.219	Unigene8979_All	flavonoid 3’-monooxygenase	EC:1.14.13.21
CL12479.Contig1_All	coumaroylquinate (coumaroylshikimate) 3'-monooxygenase	EC:1.14.13.36	Unigene9216_All	flavonoid 3’-monooxygenase	EC:1.14.13.21
CL1282.Contig12_All	coumaroylquinate (coumaroylshikimate) 3'-monooxygenase	EC:1.14.13.36	Unigene95969_All	flavonoid 3’-monooxygenase	EC:1.14.13.21
CL1282.Contig6_All	coumaroylquinate (coumaroylshikimate) 3'-monooxygenase	EC:1.14.13.36	Unigene96173_All	flavonoid 3’-monooxygenase	EC:1.14.13.21
CL20396.Contig2_All	coumaroylquinate (coumaroylshikimate) 3'-monooxygenase	EC:1.14.13.36	Unigene97665_All	flavonoid 3’-monooxygenase	EC:1.14.13.21
CL21965.Contig5_All	coumaroylquinate (coumaroylshikimate) 3'-monooxygenase	EC:1.14.13.36	Unigene98738_All	flavonoid 3’-monooxygenase	EC:1.14.13.21
CL25769.Contig1_All	coumaroylquinate (coumaroylshikimate) 3'-monooxygenase	EC:1.14.13.36	Unigene9925_All	flavonoid 3’-monooxygenase	EC:1.14.13.21
CL6973.Contig10_All	coumaroylquinate (coumaroylshikimate) 3'-monooxygenase	EC:1.14.13.36	CL16190.Contig1_All	caffeoyl-CoA 3-O-methyltransferase	EC:2.1.1.104
CL6973.Contig11_All	coumaroylquinate (coumaroylshikimate) 3'-monooxygenase	EC:1.14.13.36	CL16190.Contig2_All	caffeoyl-CoA 3-O-methyltransferase	EC:2.1.1.104
CL6973.Contig1_All	coumaroylquinate (coumaroylshikimate) 3'-monooxygenase	EC:1.14.13.36	CL16190.Contig3_All	caffeoyl-CoA 3-O-methyltransferase	EC:2.1.1.104
CL6973.Contig2_All	coumaroylquinate (coumaroylshikimate) 3'-monooxygenase	EC:1.14.13.36	CL16190.Contig4_All	caffeoyl-CoA 3-O-methyltransferase	EC:2.1.1.104
CL6973.Contig3_All	coumaroylquinate (coumaroylshikimate) 3'-monooxygenase	EC:1.14.13.36	CL16190.Contig5_All	caffeoyl-CoA 3-O-methyltransferase	EC:2.1.1.104
CL6973.Contig4_All	coumaroylquinate (coumaroylshikimate) 3'-monooxygenase	EC:1.14.13.36	CL16190.Contig6_All	caffeoyl-CoA 3-O-methyltransferase	EC:2.1.1.104
CL6973.Contig5_All	coumaroylquinate (coumaroylshikimate) 3'-monooxygenase	EC:1.14.13.36	CL16190.Contig7_All	caffeoyl-CoA 3-O-methyltransferase	EC:2.1.1.104
CL6973.Contig6_All	coumaroylquinate (coumaroylshikimate) 3'-monooxygenase	EC:1.14.13.36	CL16270.Contig1_All	caffeoyl-CoA 3-O-methyltransferase	EC:2.1.1.104
CL6973.Contig7_All	coumaroylquinate (coumaroylshikimate) 3'-monooxygenase	EC:1.14.13.36	CL16270.Contig2_All	caffeoyl-CoA 3-O-methyltransferase	EC:2.1.1.104
CL6973.Contig8_All	coumaroylquinate (coumaroylshikimate) 3'-monooxygenase	EC:1.14.13.36	CL16270.Contig3_All	caffeoyl-CoA 3-O-methyltransferase	EC:2.1.1.104
CL6973.Contig9_All	coumaroylquinate (coumaroylshikimate) 3'-monooxygenase	EC:1.14.13.36	CL16270.Contig4_All	caffeoyl-CoA 3-O-methyltransferase	EC:2.1.1.104
Unigene102000_All	coumaroylquinate (coumaroylshikimate) 3'-monooxygenase	EC:1.14.13.36	CL22456.Contig1_All	caffeoyl-CoA 3-O-methyltransferase	EC:2.1.1.104
Unigene106715_All	coumaroylquinate (coumaroylshikimate) 3'-monooxygenase	EC:1.14.13.36	CL24424.Contig1_All	caffeoyl-CoA 3-O-methyltransferase	EC:2.1.1.104
Unigene109876_All	coumaroylquinate (coumaroylshikimate) 3'-monooxygenase	EC:1.14.13.36	CL24424.Contig2_All	caffeoyl-CoA 3-O-methyltransferase	EC:2.1.1.104
Unigene109878_All	coumaroylquinate (coumaroylshikimate) 3'-monooxygenase	EC:1.14.13.36	CL2709.Contig10_All	caffeoyl-CoA 3-O-methyltransferase	EC:2.1.1.104
Unigene6261_All	coumaroylquinate (coumaroylshikimate) 3'-monooxygenase	EC:1.14.13.36	CL2709.Contig11_All	caffeoyl-CoA 3-O-methyltransferase	EC:2.1.1.104
Unigene74216_All	coumaroylquinate (coumaroylshikimate) 3'-monooxygenase	EC:1.14.13.36	CL2709.Contig12_All	caffeoyl-CoA 3-O-methyltransferase	EC:2.1.1.104
Unigene84183_All	coumaroylquinate (coumaroylshikimate) 3'-monooxygenase	EC:1.14.13.36	CL2709.Contig14_All	caffeoyl-CoA 3-O-methyltransferase	EC:2.1.1.104
Unigene96829_All	coumaroylquinate (coumaroylshikimate) 3'-monooxygenase	EC:1.14.13.36	CL2709.Contig15_All	caffeoyl-CoA 3-O-methyltransferase	EC:2.1.1.104
Unigene99470_All	coumaroylquinate (coumaroylshikimate) 3'-monooxygenase	EC:1.14.13.36	CL2709.Contig19_All	caffeoyl-CoA 3-O-methyltransferase	EC:2.1.1.104
CL11948.Contig1_All	shikimate O-hydroxycinnamoyltransferase	EC:2.3.1.133	CL2709.Contig1_All	caffeoyl-CoA 3-O-methyltransferase	EC:2.1.1.104
CL12964.Contig13_All	shikimate O-hydroxycinnamoyltransferase	EC:2.3.1.133	CL2709.Contig21_All	caffeoyl-CoA 3-O-methyltransferase	EC:2.1.1.104
CL13631.Contig1_All	shikimate O-hydroxycinnamoyltransferase	EC:2.3.1.133	CL2709.Contig22_All	caffeoyl-CoA 3-O-methyltransferase	EC:2.1.1.104
CL13631.Contig3_All	shikimate O-hydroxycinnamoyltransferase	EC:2.3.1.133	CL2709.Contig23_All	caffeoyl-CoA 3-O-methyltransferase	EC:2.1.1.104
CL14014.Contig1_All	shikimate O-hydroxycinnamoyltransferase	EC:2.3.1.133	CL2709.Contig24_All	caffeoyl-CoA 3-O-methyltransferase	EC:2.1.1.104
CL14014.Contig2_All	shikimate O-hydroxycinnamoyltransferase	EC:2.3.1.133	CL2709.Contig4_All	caffeoyl-CoA 3-O-methyltransferase	EC:2.1.1.104
CL14014.Contig3_All	shikimate O-hydroxycinnamoyltransferase	EC:2.3.1.133	CL2709.Contig5_All	caffeoyl-CoA 3-O-methyltransferase	EC:2.1.1.104
CL14014.Contig4_All	shikimate O-hydroxycinnamoyltransferase	EC:2.3.1.133	CL2709.Contig9_All	caffeoyl-CoA 3-O-methyltransferase	EC:2.1.1.104
CL14014.Contig5_All	shikimate O-hydroxycinnamoyltransferase	EC:2.3.1.133	CL391.Contig10_All	caffeoyl-CoA 3-O-methyltransferase	EC:2.1.1.104
CL14014.Contig6_All	shikimate O-hydroxycinnamoyltransferase	EC:2.3.1.133	CL391.Contig11_All	caffeoyl-CoA 3-O-methyltransferase	EC:2.1.1.104
CL14014.Contig7_All	shikimate O-hydroxycinnamoyltransferase	EC:2.3.1.133	CL391.Contig12_All	caffeoyl-CoA 3-O-methyltransferase	EC:2.1.1.104
CL14014.Contig8_All	shikimate O-hydroxycinnamoyltransferase	EC:2.3.1.133	CL391.Contig13_All	caffeoyl-CoA 3-O-methyltransferase	EC:2.1.1.104
CL14014.Contig9_All	shikimate O-hydroxycinnamoyltransferase	EC:2.3.1.133	CL391.Contig14_All	caffeoyl-CoA 3-O-methyltransferase	EC:2.1.1.104
CL14091.Contig1_All	shikimate O-hydroxycinnamoyltransferase	EC:2.3.1.133	CL391.Contig15_All	caffeoyl-CoA 3-O-methyltransferase	EC:2.1.1.104
CL15030.Contig1_All	shikimate O-hydroxycinnamoyltransferase	EC:2.3.1.133	CL391.Contig16_All	caffeoyl-CoA 3-O-methyltransferase	EC:2.1.1.104
CL15030.Contig2_All	shikimate O-hydroxycinnamoyltransferase	EC:2.3.1.133	CL391.Contig17_All	caffeoyl-CoA 3-O-methyltransferase	EC:2.1.1.104
CL15030.Contig3_All	shikimate O-hydroxycinnamoyltransferase	EC:2.3.1.133	CL391.Contig18_All	caffeoyl-CoA 3-O-methyltransferase	EC:2.1.1.104
CL15612.Contig1_All	shikimate O-hydroxycinnamoyltransferase	EC:2.3.1.133	CL391.Contig19_All	caffeoyl-CoA 3-O-methyltransferase	EC:2.1.1.104
CL15612.Contig2_All	shikimate O-hydroxycinnamoyltransferase	EC:2.3.1.133	CL391.Contig1_All	caffeoyl-CoA 3-O-methyltransferase	EC:2.1.1.104
CL15918.Contig1_All	shikimate O-hydroxycinnamoyltransferase	EC:2.3.1.133	CL391.Contig20_All	caffeoyl-CoA 3-O-methyltransferase	EC:2.1.1.104
CL15918.Contig2_All	shikimate O-hydroxycinnamoyltransferase	EC:2.3.1.133	CL391.Contig21_All	caffeoyl-CoA 3-O-methyltransferase	EC:2.1.1.104
CL16394.Contig4_All	shikimate O-hydroxycinnamoyltransferase	EC:2.3.1.133	CL391.Contig22_All	caffeoyl-CoA 3-O-methyltransferase	EC:2.1.1.104
CL17115.Contig1_All	shikimate O-hydroxycinnamoyltransferase	EC:2.3.1.133	CL391.Contig23_All	caffeoyl-CoA 3-O-methyltransferase	EC:2.1.1.104
CL17453.Contig1_All	shikimate O-hydroxycinnamoyltransferase	EC:2.3.1.133	CL391.Contig24_All	caffeoyl-CoA 3-O-methyltransferase	EC:2.1.1.104
CL17453.Contig2_All	shikimate O-hydroxycinnamoyltransferase	EC:2.3.1.133	CL391.Contig25_All	caffeoyl-CoA 3-O-methyltransferase	EC:2.1.1.104
CL17453.Contig3_All	shikimate O-hydroxycinnamoyltransferase	EC:2.3.1.133	CL391.Contig2_All	caffeoyl-CoA 3-O-methyltransferase	EC:2.1.1.104
CL17811.Contig1_All	shikimate O-hydroxycinnamoyltransferase	EC:2.3.1.133	CL391.Contig3_All	caffeoyl-CoA 3-O-methyltransferase	EC:2.1.1.104
CL17811.Contig2_All	shikimate O-hydroxycinnamoyltransferase	EC:2.3.1.133	CL391.Contig4_All	caffeoyl-CoA 3-O-methyltransferase	EC:2.1.1.104
CL17811.Contig3_All	shikimate O-hydroxycinnamoyltransferase	EC:2.3.1.133	CL391.Contig5_All	caffeoyl-CoA 3-O-methyltransferase	EC:2.1.1.104
CL17838.Contig1_All	shikimate O-hydroxycinnamoyltransferase	EC:2.3.1.133	CL391.Contig6_All	caffeoyl-CoA 3-O-methyltransferase	EC:2.1.1.104
CL17838.Contig2_All	shikimate O-hydroxycinnamoyltransferase	EC:2.3.1.133	CL391.Contig7_All	caffeoyl-CoA 3-O-methyltransferase	EC:2.1.1.104
CL17850.Contig1_All	shikimate O-hydroxycinnamoyltransferase	EC:2.3.1.133	CL391.Contig8_All	caffeoyl-CoA 3-O-methyltransferase	EC:2.1.1.104
CL17850.Contig2_All	shikimate O-hydroxycinnamoyltransferase	EC:2.3.1.133	CL391.Contig9_All	caffeoyl-CoA 3-O-methyltransferase	EC:2.1.1.104
CL18381.Contig2_All	shikimate O-hydroxycinnamoyltransferase	EC:2.3.1.133	Unigene108842_All	caffeoyl-CoA 3-O-methyltransferase	EC:2.1.1.104
CL18381.Contig3_All	shikimate O-hydroxycinnamoyltransferase	EC:2.3.1.133	Unigene56778_All	caffeoyl-CoA 3-O-methyltransferase	EC:2.1.1.104
CL18381.Contig4_All	shikimate O-hydroxycinnamoyltransferase	EC:2.3.1.133	Unigene76200_All	caffeoyl-CoA 3-O-methyltransferase	EC:2.1.1.104
CL19903.Contig1_All	shikimate O-hydroxycinnamoyltransferase	EC:2.3.1.133	Unigene76201_All	caffeoyl-CoA 3-O-methyltransferase	EC:2.1.1.104
CL19903.Contig2_All	shikimate O-hydroxycinnamoyltransferase	EC:2.3.1.133	Unigene76202_All	caffeoyl-CoA 3-O-methyltransferase	EC:2.1.1.104
CL20419.Contig2_All	shikimate O-hydroxycinnamoyltransferase	EC:2.3.1.133	Unigene76203_All	caffeoyl-CoA 3-O-methyltransferase	EC:2.1.1.104
CL20549.Contig1_All	shikimate O-hydroxycinnamoyltransferase	EC:2.3.1.133	Unigene76205_All	caffeoyl-CoA 3-O-methyltransferase	EC:2.1.1.104
CL20549.Contig2_All	shikimate O-hydroxycinnamoyltransferase	EC:2.3.1.133	Unigene76206_All	caffeoyl-CoA 3-O-methyltransferase	EC:2.1.1.104
CL20549.Contig4_All	shikimate O-hydroxycinnamoyltransferase	EC:2.3.1.133	Unigene76209_All	caffeoyl-CoA 3-O-methyltransferase	EC:2.1.1.104
CL20549.Contig5_All	shikimate O-hydroxycinnamoyltransferase	EC:2.3.1.133	Unigene76213_All	caffeoyl-CoA 3-O-methyltransferase	EC:2.1.1.104
CL20549.Contig7_All	shikimate O-hydroxycinnamoyltransferase	EC:2.3.1.133	Unigene76217_All	caffeoyl-CoA 3-O-methyltransferase	EC:2.1.1.104
CL20549.Contig8_All	shikimate O-hydroxycinnamoyltransferase	EC:2.3.1.133	Unigene76219_All	caffeoyl-CoA 3-O-methyltransferase	EC:2.1.1.104
CL20699.Contig1_All	shikimate O-hydroxycinnamoyltransferase	EC:2.3.1.133	Unigene76220_All	caffeoyl-CoA 3-O-methyltransferase	EC:2.1.1.104
CL20699.Contig2_All	shikimate O-hydroxycinnamoyltransferase	EC:2.3.1.133	Unigene78252_All	caffeoyl-CoA 3-O-methyltransferase	EC:2.1.1.104
CL20699.Contig4_All	shikimate O-hydroxycinnamoyltransferase	EC:2.3.1.133	Unigene78256_All	caffeoyl-CoA 3-O-methyltransferase	EC:2.1.1.104
CL20958.Contig1_All	shikimate O-hydroxycinnamoyltransferase	EC:2.3.1.133	Unigene78258_All	caffeoyl-CoA 3-O-methyltransferase	EC:2.1.1.104
CL20958.Contig2_All	shikimate O-hydroxycinnamoyltransferase	EC:2.3.1.133	Unigene78265_All	caffeoyl-CoA 3-O-methyltransferase	EC:2.1.1.104
CL20958.Contig3_All	shikimate O-hydroxycinnamoyltransferase	EC:2.3.1.133	CL1134.Contig1_All	flavanone 4-reductase	EC:1.1.1.234
CL21101.Contig1_All	shikimate O-hydroxycinnamoyltransferase	EC:2.3.1.133	CL1134.Contig2_All	flavanone 4-reductase	EC:1.1.1.234
CL21101.Contig2_All	shikimate O-hydroxycinnamoyltransferase	EC:2.3.1.133	CL1134.Contig3_All	flavanone 4-reductase	EC:1.1.1.234
CL21101.Contig3_All	shikimate O-hydroxycinnamoyltransferase	EC:2.3.1.133	CL1134.Contig4_All	flavanone 4-reductase	EC:1.1.1.234
CL21101.Contig4_All	shikimate O-hydroxycinnamoyltransferase	EC:2.3.1.133	CL13410.Contig1_All	flavanone 4-reductase	EC:1.1.1.234
CL21101.Contig5_All	shikimate O-hydroxycinnamoyltransferase	EC:2.3.1.133	CL13410.Contig3_All	flavanone 4-reductase	EC:1.1.1.234
CL21305.Contig1_All	shikimate O-hydroxycinnamoyltransferase	EC:2.3.1.133	CL13410.Contig4_All	flavanone 4-reductase	EC:1.1.1.234
CL21305.Contig2_All	shikimate O-hydroxycinnamoyltransferase	EC:2.3.1.133	CL13410.Contig5_All	flavanone 4-reductase	EC:1.1.1.234
CL22590.Contig1_All	shikimate O-hydroxycinnamoyltransferase	EC:2.3.1.133	CL13410.Contig6_All	flavanone 4-reductase	EC:1.1.1.234
CL22590.Contig2_All	shikimate O-hydroxycinnamoyltransferase	EC:2.3.1.133	CL13410.Contig7_All	flavanone 4-reductase	EC:1.1.1.234
CL22994.Contig1_All	shikimate O-hydroxycinnamoyltransferase	EC:2.3.1.133	CL14111.Contig1_All	flavanone 4-reductase	EC:1.1.1.234
CL22994.Contig2_All	shikimate O-hydroxycinnamoyltransferase	EC:2.3.1.133	CL14111.Contig2_All	flavanone 4-reductase	EC:1.1.1.234
CL22994.Contig3_All	shikimate O-hydroxycinnamoyltransferase	EC:2.3.1.133	CL14111.Contig3_All	flavanone 4-reductase	EC:1.1.1.234
CL22994.Contig5_All	shikimate O-hydroxycinnamoyltransferase	EC:2.3.1.133	CL16351.Contig1_All	flavanone 4-reductase	EC:1.1.1.234
CL22994.Contig6_All	shikimate O-hydroxycinnamoyltransferase	EC:2.3.1.133	CL16351.Contig2_All	flavanone 4-reductase	EC:1.1.1.234
CL22994.Contig7_All	shikimate O-hydroxycinnamoyltransferase	EC:2.3.1.133	CL21940.Contig1_All	flavanone 4-reductase	EC:1.1.1.234
CL26337.Contig2_All	shikimate O-hydroxycinnamoyltransferase	EC:2.3.1.133	CL21940.Contig2_All	flavanone 4-reductase	EC:1.1.1.234
CL27325.Contig1_All	shikimate O-hydroxycinnamoyltransferase	EC:2.3.1.133	CL23459.Contig1_All	flavanone 4-reductase	EC:1.1.1.234
CL27325.Contig2_All	shikimate O-hydroxycinnamoyltransferase	EC:2.3.1.133	CL23459.Contig2_All	flavanone 4-reductase	EC:1.1.1.234
CL2891.Contig1_All	shikimate O-hydroxycinnamoyltransferase	EC:2.3.1.133	CL26069.Contig10_All	flavanone 4-reductase	EC:1.1.1.234
CL2891.Contig2_All	shikimate O-hydroxycinnamoyltransferase	EC:2.3.1.133	CL26069.Contig1_All	flavanone 4-reductase	EC:1.1.1.234
CL2891.Contig3_All	shikimate O-hydroxycinnamoyltransferase	EC:2.3.1.133	CL26069.Contig2_All	flavanone 4-reductase	EC:1.1.1.234
CL2891.Contig4_All	shikimate O-hydroxycinnamoyltransferase	EC:2.3.1.133	CL26069.Contig3_All	flavanone 4-reductase	EC:1.1.1.234
CL2891.Contig5_All	shikimate O-hydroxycinnamoyltransferase	EC:2.3.1.133	CL26069.Contig4_All	flavanone 4-reductase	EC:1.1.1.234
CL3797.Contig1_All	shikimate O-hydroxycinnamoyltransferase	EC:2.3.1.133	CL26069.Contig5_All	flavanone 4-reductase	EC:1.1.1.234
CL3797.Contig2_All	shikimate O-hydroxycinnamoyltransferase	EC:2.3.1.133	CL26069.Contig6_All	flavanone 4-reductase	EC:1.1.1.234
CL3797.Contig3_All	shikimate O-hydroxycinnamoyltransferase	EC:2.3.1.133	CL26069.Contig7_All	flavanone 4-reductase	EC:1.1.1.234
CL3797.Contig4_All	shikimate O-hydroxycinnamoyltransferase	EC:2.3.1.133	CL26069.Contig8_All	flavanone 4-reductase	EC:1.1.1.234
CL4008.Contig1_All	shikimate O-hydroxycinnamoyltransferase	EC:2.3.1.133	CL26069.Contig9_All	flavanone 4-reductase	EC:1.1.1.234
CL4008.Contig2_All	shikimate O-hydroxycinnamoyltransferase	EC:2.3.1.133	CL4882.Contig2_All	flavanone 4-reductase	EC:1.1.1.234
CL4818.Contig1_All	shikimate O-hydroxycinnamoyltransferase	EC:2.3.1.133	CL4882.Contig3_All	flavanone 4-reductase	EC:1.1.1.234
CL4818.Contig2_All	shikimate O-hydroxycinnamoyltransferase	EC:2.3.1.133	CL6668.Contig1_All	flavanone 4-reductase	EC:1.1.1.234
CL5251.Contig2_All	shikimate O-hydroxycinnamoyltransferase	EC:2.3.1.133	CL6668.Contig2_All	flavanone 4-reductase	EC:1.1.1.234
CL5251.Contig3_All	shikimate O-hydroxycinnamoyltransferase	EC:2.3.1.133	Unigene101095_All	flavanone 4-reductase	EC:1.1.1.234
CL5251.Contig4_All	shikimate O-hydroxycinnamoyltransferase	EC:2.3.1.133	Unigene10520_All	flavanone 4-reductase	EC:1.1.1.234
CL5571.Contig1_All	shikimate O-hydroxycinnamoyltransferase	EC:2.3.1.133	Unigene109047_All	flavanone 4-reductase	EC:1.1.1.234
CL5571.Contig2_All	shikimate O-hydroxycinnamoyltransferase	EC:2.3.1.133	Unigene11543_All	flavanone 4-reductase	EC:1.1.1.234
CL666.Contig10_All	shikimate O-hydroxycinnamoyltransferase	EC:2.3.1.133	Unigene12097_All	flavanone 4-reductase	EC:1.1.1.234
CL666.Contig11_All	shikimate O-hydroxycinnamoyltransferase	EC:2.3.1.133	Unigene13091_All	flavanone 4-reductase	EC:1.1.1.234
CL666.Contig12_All	shikimate O-hydroxycinnamoyltransferase	EC:2.3.1.133	Unigene13237_All	flavanone 4-reductase	EC:1.1.1.234
CL666.Contig13_All	shikimate O-hydroxycinnamoyltransferase	EC:2.3.1.133	Unigene15080_All	flavanone 4-reductase	EC:1.1.1.234
CL666.Contig14_All	shikimate O-hydroxycinnamoyltransferase	EC:2.3.1.133	Unigene15532_All	flavanone 4-reductase	EC:1.1.1.234
CL666.Contig1_All	shikimate O-hydroxycinnamoyltransferase	EC:2.3.1.133	Unigene15533_All	flavanone 4-reductase	EC:1.1.1.234
CL666.Contig3_All	shikimate O-hydroxycinnamoyltransferase	EC:2.3.1.133	Unigene15917_All	flavanone 4-reductase	EC:1.1.1.234
CL666.Contig4_All	shikimate O-hydroxycinnamoyltransferase	EC:2.3.1.133	Unigene17339_All	flavanone 4-reductase	EC:1.1.1.234
CL666.Contig5_All	shikimate O-hydroxycinnamoyltransferase	EC:2.3.1.133	Unigene17762_All	flavanone 4-reductase	EC:1.1.1.234
CL666.Contig6_All	shikimate O-hydroxycinnamoyltransferase	EC:2.3.1.133	Unigene20828_All	flavanone 4-reductase	EC:1.1.1.234
CL666.Contig7_All	shikimate O-hydroxycinnamoyltransferase	EC:2.3.1.133	Unigene20902_All	flavanone 4-reductase	EC:1.1.1.234
CL666.Contig8_All	shikimate O-hydroxycinnamoyltransferase	EC:2.3.1.133	Unigene21210_All	flavanone 4-reductase	EC:1.1.1.234
CL666.Contig9_All	shikimate O-hydroxycinnamoyltransferase	EC:2.3.1.133	Unigene21275_All	flavanone 4-reductase	EC:1.1.1.234
CL6883.Contig10_All	shikimate O-hydroxycinnamoyltransferase	EC:2.3.1.133	Unigene22107_All	flavanone 4-reductase	EC:1.1.1.234
CL6883.Contig11_All	shikimate O-hydroxycinnamoyltransferase	EC:2.3.1.133	Unigene24003_All	flavanone 4-reductase	EC:1.1.1.234
CL6883.Contig12_All	shikimate O-hydroxycinnamoyltransferase	EC:2.3.1.133	Unigene24863_All	flavanone 4-reductase	EC:1.1.1.234
CL6883.Contig1_All	shikimate O-hydroxycinnamoyltransferase	EC:2.3.1.133	Unigene26440_All	flavanone 4-reductase	EC:1.1.1.234
CL6883.Contig2_All	shikimate O-hydroxycinnamoyltransferase	EC:2.3.1.133	Unigene26508_All	flavanone 4-reductase	EC:1.1.1.234
CL6883.Contig3_All	shikimate O-hydroxycinnamoyltransferase	EC:2.3.1.133	Unigene28341_All	flavanone 4-reductase	EC:1.1.1.234
CL6883.Contig4_All	shikimate O-hydroxycinnamoyltransferase	EC:2.3.1.133	Unigene28696_All	flavanone 4-reductase	EC:1.1.1.234
CL6883.Contig5_All	shikimate O-hydroxycinnamoyltransferase	EC:2.3.1.133	Unigene28825_All	flavanone 4-reductase	EC:1.1.1.234
CL6883.Contig6_All	shikimate O-hydroxycinnamoyltransferase	EC:2.3.1.133	Unigene32760_All	flavanone 4-reductase	EC:1.1.1.234
CL6883.Contig7_All	shikimate O-hydroxycinnamoyltransferase	EC:2.3.1.133	Unigene37182_All	flavanone 4-reductase	EC:1.1.1.234
CL6883.Contig8_All	shikimate O-hydroxycinnamoyltransferase	EC:2.3.1.133	Unigene39155_All	flavanone 4-reductase	EC:1.1.1.234
CL6883.Contig9_All	shikimate O-hydroxycinnamoyltransferase	EC:2.3.1.133	Unigene59698_All	flavanone 4-reductase	EC:1.1.1.234
CL6976.Contig1_All	shikimate O-hydroxycinnamoyltransferase	EC:2.3.1.133	Unigene59700_All	flavanone 4-reductase	EC:1.1.1.234
CL6976.Contig2_All	shikimate O-hydroxycinnamoyltransferase	EC:2.3.1.133	Unigene59703_All	flavanone 4-reductase	EC:1.1.1.234
CL6976.Contig3_All	shikimate O-hydroxycinnamoyltransferase	EC:2.3.1.133	Unigene59711_All	flavanone 4-reductase	EC:1.1.1.234
CL6976.Contig4_All	shikimate O-hydroxycinnamoyltransferase	EC:2.3.1.133	Unigene59714_All	flavanone 4-reductase	EC:1.1.1.234
CL6976.Contig5_All	shikimate O-hydroxycinnamoyltransferase	EC:2.3.1.133	Unigene59715_All	flavanone 4-reductase	EC:1.1.1.234
CL9070.Contig1_All	shikimate O-hydroxycinnamoyltransferase	EC:2.3.1.133	Unigene59717_All	flavanone 4-reductase	EC:1.1.1.234
CL9070.Contig2_All	shikimate O-hydroxycinnamoyltransferase	EC:2.3.1.133	Unigene59721_All	flavanone 4-reductase	EC:1.1.1.234
CL9070.Contig3_All	shikimate O-hydroxycinnamoyltransferase	EC:2.3.1.133	Unigene59725_All	flavanone 4-reductase	EC:1.1.1.234
CL9070.Contig4_All	shikimate O-hydroxycinnamoyltransferase	EC:2.3.1.133	Unigene59728_All	flavanone 4-reductase	EC:1.1.1.234
CL9503.Contig1_All	shikimate O-hydroxycinnamoyltransferase	EC:2.3.1.133	Unigene59733_All	flavanone 4-reductase	EC:1.1.1.234
CL9503.Contig2_All	shikimate O-hydroxycinnamoyltransferase	EC:2.3.1.133	Unigene6107_All	flavanone 4-reductase	EC:1.1.1.234
CL9503.Contig3_All	shikimate O-hydroxycinnamoyltransferase	EC:2.3.1.133	Unigene65679_All	flavanone 4-reductase	EC:1.1.1.234
CL9503.Contig4_All	shikimate O-hydroxycinnamoyltransferase	EC:2.3.1.133	Unigene74826_All	flavanone 4-reductase	EC:1.1.1.234
CL9503.Contig5_All	shikimate O-hydroxycinnamoyltransferase	EC:2.3.1.133	Unigene79973_All	flavanone 4-reductase	EC:1.1.1.234
CL9503.Contig6_All	shikimate O-hydroxycinnamoyltransferase	EC:2.3.1.133	Unigene79974_All	flavanone 4-reductase	EC:1.1.1.234
CL9503.Contig7_All	shikimate O-hydroxycinnamoyltransferase	EC:2.3.1.133	Unigene79975_All	flavanone 4-reductase	EC:1.1.1.234
CL9503.Contig8_All	shikimate O-hydroxycinnamoyltransferase	EC:2.3.1.133	Unigene79976_All	flavanone 4-reductase	EC:1.1.1.234
CL9503.Contig9_All	shikimate O-hydroxycinnamoyltransferase	EC:2.3.1.133	Unigene79977_All	flavanone 4-reductase	EC:1.1.1.234
Unigene101477_All	shikimate O-hydroxycinnamoyltransferase	EC:2.3.1.133	Unigene80140_All	flavanone 4-reductase	EC:1.1.1.234
Unigene102897_All	shikimate O-hydroxycinnamoyltransferase	EC:2.3.1.133	Unigene8408_All	flavanone 4-reductase	EC:1.1.1.234
Unigene106632_All	shikimate O-hydroxycinnamoyltransferase	EC:2.3.1.133	Unigene89220_All	flavanone 4-reductase	EC:1.1.1.234
Unigene106773_All	shikimate O-hydroxycinnamoyltransferase	EC:2.3.1.133	Unigene90786_All	flavanone 4-reductase	EC:1.1.1.234
Unigene16031_All	shikimate O-hydroxycinnamoyltransferase	EC:2.3.1.133	Unigene9327_All	flavanone 4-reductase	EC:1.1.1.234
Unigene24010_All	shikimate O-hydroxycinnamoyltransferase	EC:2.3.1.133	Unigene95248_All	flavanone 4-reductase	EC:1.1.1.234
Unigene37681_All	shikimate O-hydroxycinnamoyltransferase	EC:2.3.1.133	Unigene9598_All	flavanone 4-reductase	EC:1.1.1.234
Unigene37682_All	shikimate O-hydroxycinnamoyltransferase	EC:2.3.1.133	Unigene9603_All	flavanone 4-reductase	EC:1.1.1.234
Unigene37763_All	shikimate O-hydroxycinnamoyltransferase	EC:2.3.1.133	Unigene97938_All	flavanone 4-reductase	EC:1.1.1.234
Unigene40354_All	shikimate O-hydroxycinnamoyltransferase	EC:2.3.1.133	Unigene9813_All	flavanone 4-reductase	EC:1.1.1.234
Unigene4671_All	shikimate O-hydroxycinnamoyltransferase	EC:2.3.1.133	CL11912.Contig1_All	flavonoid 3',5'-hydroxylase	EC:1.14.13.88
Unigene4672_All	shikimate O-hydroxycinnamoyltransferase	EC:2.3.1.133	CL11912.Contig2_All	flavonoid 3',5'-hydroxylase	EC:1.14.13.88
Unigene4673_All	shikimate O-hydroxycinnamoyltransferase	EC:2.3.1.133	CL12479.Contig2_All	flavonoid 3',5'-hydroxylase	EC:1.14.13.88
Unigene47168_All	shikimate O-hydroxycinnamoyltransferase	EC:2.3.1.133	CL1282.Contig10_All	flavonoid 3',5'-hydroxylase	EC:1.14.13.88
Unigene47169_All	shikimate O-hydroxycinnamoyltransferase	EC:2.3.1.133	CL1282.Contig11_All	flavonoid 3',5'-hydroxylase	EC:1.14.13.88
Unigene47170_All	shikimate O-hydroxycinnamoyltransferase	EC:2.3.1.133	CL1282.Contig12_All	flavonoid 3',5'-hydroxylase	EC:1.14.13.88
Unigene47171_All	shikimate O-hydroxycinnamoyltransferase	EC:2.3.1.133	CL1282.Contig5_All	flavonoid 3',5'-hydroxylase	EC:1.14.13.88
Unigene47172_All	shikimate O-hydroxycinnamoyltransferase	EC:2.3.1.133	CL1282.Contig9_All	flavonoid 3',5'-hydroxylase	EC:1.14.13.88
Unigene4764_All	shikimate O-hydroxycinnamoyltransferase	EC:2.3.1.133	CL14548.Contig1_All	flavonoid 3',5'-hydroxylase	EC:1.14.13.88
Unigene4918_All	shikimate O-hydroxycinnamoyltransferase	EC:2.3.1.133	CL14733.Contig2_All	flavonoid 3',5'-hydroxylase	EC:1.14.13.88
Unigene54293_All	shikimate O-hydroxycinnamoyltransferase	EC:2.3.1.133	CL1655.Contig6_All	flavonoid 3',5'-hydroxylase	EC:1.14.13.88
Unigene55246_All	shikimate O-hydroxycinnamoyltransferase	EC:2.3.1.133	CL24120.Contig1_All	flavonoid 3',5'-hydroxylase	EC:1.14.13.88
Unigene56340_All	shikimate O-hydroxycinnamoyltransferase	EC:2.3.1.133	CL24120.Contig2_All	flavonoid 3',5'-hydroxylase	EC:1.14.13.88
Unigene62348_All	shikimate O-hydroxycinnamoyltransferase	EC:2.3.1.133	CL27016.Contig2_All	flavonoid 3',5'-hydroxylase	EC:1.14.13.88
Unigene62349_All	shikimate O-hydroxycinnamoyltransferase	EC:2.3.1.133	CL450.Contig4_All	flavonoid 3',5'-hydroxylase	EC:1.14.13.88
Unigene71414_All	shikimate O-hydroxycinnamoyltransferase	EC:2.3.1.133	CL7139.Contig3_All	flavonoid 3',5'-hydroxylase	EC:1.14.13.88
Unigene72134_All	shikimate O-hydroxycinnamoyltransferase	EC:2.3.1.133	Unigene108865_All	flavonoid 3',5'-hydroxylase	EC:1.14.13.88
Unigene79672_All	shikimate O-hydroxycinnamoyltransferase	EC:2.3.1.133	Unigene31037_All	flavonoid 3',5'-hydroxylase	EC:1.14.13.88
Unigene79673_All	shikimate O-hydroxycinnamoyltransferase	EC:2.3.1.133	Unigene31959_All	flavonoid 3',5'-hydroxylase	EC:1.14.13.88
Unigene79674_All	shikimate O-hydroxycinnamoyltransferase	EC:2.3.1.133	Unigene35506_All	flavonoid 3',5'-hydroxylase	EC:1.14.13.88
Unigene79675_All	shikimate O-hydroxycinnamoyltransferase	EC:2.3.1.133	Unigene35508_All	flavonoid 3',5'-hydroxylase	EC:1.14.13.88
Unigene79676_All	shikimate O-hydroxycinnamoyltransferase	EC:2.3.1.133	Unigene35509_All	flavonoid 3',5'-hydroxylase	EC:1.14.13.88
Unigene79677_All	shikimate O-hydroxycinnamoyltransferase	EC:2.3.1.133	Unigene54161_All	flavonoid 3',5'-hydroxylase	EC:1.14.13.88
Unigene79678_All	shikimate O-hydroxycinnamoyltransferase	EC:2.3.1.133	Unigene54163_All	flavonoid 3',5'-hydroxylase	EC:1.14.13.88
Unigene86197_All	shikimate O-hydroxycinnamoyltransferase	EC:2.3.1.133	Unigene74216_All	flavonoid 3',5'-hydroxylase	EC:1.14.13.88
Unigene86198_All	shikimate O-hydroxycinnamoyltransferase	EC:2.3.1.133	Unigene8979_All	flavonoid 3',5'-hydroxylase	EC:1.14.13.88
Unigene86199_All	shikimate O-hydroxycinnamoyltransferase	EC:2.3.1.133	Unigene9925_All	flavonoid 3',5'-hydroxylase	EC:1.14.13.88
Unigene86200_All	shikimate O-hydroxycinnamoyltransferase	EC:2.3.1.133	CL21940.Contig1_All	anthocyanidin reductase	EC:1.3.1.77
Unigene86201_All	shikimate O-hydroxycinnamoyltransferase	EC:2.3.1.133	CL21940.Contig2_All	anthocyanidin reductase	EC:1.3.1.77
Unigene86202_All	shikimate O-hydroxycinnamoyltransferase	EC:2.3.1.133	CL26069.Contig10_All	anthocyanidin reductase	EC:1.3.1.77
Unigene86203_All	shikimate O-hydroxycinnamoyltransferase	EC:2.3.1.133	CL4882.Contig2_All	anthocyanidin reductase	EC:1.3.1.77
Unigene86204_All	shikimate O-hydroxycinnamoyltransferase	EC:2.3.1.133	CL4882.Contig3_All	anthocyanidin reductase	EC:1.3.1.77
Unigene86205_All	shikimate O-hydroxycinnamoyltransferase	EC:2.3.1.133	CL6118.Contig1_All	anthocyanidin reductase	EC:1.3.1.77
Unigene86206_All	shikimate O-hydroxycinnamoyltransferase	EC:2.3.1.133	CL6118.Contig2_All	anthocyanidin reductase	EC:1.3.1.77
Unigene86479_All	shikimate O-hydroxycinnamoyltransferase	EC:2.3.1.133	CL6118.Contig3_All	anthocyanidin reductase	EC:1.3.1.77
Unigene86480_All	shikimate O-hydroxycinnamoyltransferase	EC:2.3.1.133	CL6118.Contig4_All	anthocyanidin reductase	EC:1.3.1.77
Unigene86569_All	shikimate O-hydroxycinnamoyltransferase	EC:2.3.1.133	CL6118.Contig5_All	anthocyanidin reductase	EC:1.3.1.77
Unigene86571_All	shikimate O-hydroxycinnamoyltransferase	EC:2.3.1.133	CL6668.Contig1_All	anthocyanidin reductase	EC:1.3.1.77
Unigene86572_All	shikimate O-hydroxycinnamoyltransferase	EC:2.3.1.133	CL6668.Contig2_All	anthocyanidin reductase	EC:1.3.1.77
Unigene86573_All	shikimate O-hydroxycinnamoyltransferase	EC:2.3.1.133	Unigene101095_All	anthocyanidin reductase	EC:1.3.1.77
Unigene86574_All	shikimate O-hydroxycinnamoyltransferase	EC:2.3.1.133	Unigene39066_All	anthocyanidin reductase	EC:1.3.1.77
Unigene86575_All	shikimate O-hydroxycinnamoyltransferase	EC:2.3.1.133	Unigene53891_All	anthocyanidin reductase	EC:1.3.1.77
Unigene86576_All	shikimate O-hydroxycinnamoyltransferase	EC:2.3.1.133	Unigene53892_All	anthocyanidin reductase	EC:1.3.1.77
Unigene87393_All	shikimate O-hydroxycinnamoyltransferase	EC:2.3.1.133	Unigene59703_All	anthocyanidin reductase	EC:1.3.1.77
Unigene87394_All	shikimate O-hydroxycinnamoyltransferase	EC:2.3.1.133	Unigene59721_All	anthocyanidin reductase	EC:1.3.1.77
Unigene87395_All	shikimate O-hydroxycinnamoyltransferase	EC:2.3.1.133	Unigene59725_All	anthocyanidin reductase	EC:1.3.1.77
Unigene87396_All	shikimate O-hydroxycinnamoyltransferase	EC:2.3.1.133	Unigene74826_All	anthocyanidin reductase	EC:1.3.1.77
Unigene87397_All	shikimate O-hydroxycinnamoyltransferase	EC:2.3.1.133	Unigene79977_All	anthocyanidin reductase	EC:1.3.1.77
Unigene87398_All	shikimate O-hydroxycinnamoyltransferase	EC:2.3.1.133	Unigene82979_All	anthocyanidin reductase	EC:1.3.1.77
Unigene89588_All	shikimate O-hydroxycinnamoyltransferase	EC:2.3.1.133	Unigene90786_All	anthocyanidin reductase	EC:1.3.1.77
Unigene97022_All	shikimate O-hydroxycinnamoyltransferase	EC:2.3.1.133
Unigene97486_All	shikimate O-hydroxycinnamoyltransferase	EC:2.3.1.133
Unigene97659_All	shikimate O-hydroxycinnamoyltransferase	EC:2.3.1.133
Unigene9795_All	shikimate O-hydroxycinnamoyltransferase	EC:2.3.1.133
Unigene9963_All	shikimate O-hydroxycinnamoyltransferase	EC:2.3.1.133
