# Supplementary material for: De Novo Transcriptome Assembly and Characterization of the Synthesis Genes of Bioactive Constituents in Abelmoschus esculentus (L.) Moench
Source: Genes (Basel). 2018 Feb 27;9(3):130. doi: 10.3390/genes9030130 (PMC5867851; doi:10.3390/genes9030130)
Supplement: Supplementary file 1 [file genes-09-00130-s001.zip › Supplemental final/Tables7.xlsx]

## Sheet: TableS7
Table S7 The information of unigenes associated with fructose and mannose metabolism.
Gene	Definition	EC	Gene	Definition	EC
CL1048.Contig1_All	L-iditol 2-dehydrogenase	EC：1.1.1.14	CL11494.Contig1_All	fructokinase	EC：2.7.1.4
CL1048.Contig2_All	L-iditol 2-dehydrogenase	EC：1.1.1.14	CL11494.Contig2_All	fructokinase	EC：2.7.1.4
CL1048.Contig3_All	L-iditol 2-dehydrogenase	EC：1.1.1.14	CL11494.Contig3_All	fructokinase	EC：2.7.1.4
CL1048.Contig4_All	L-iditol 2-dehydrogenase	EC：1.1.1.14	CL1236.Contig5_All	fructokinase	EC：2.7.1.4
CL1048.Contig5_All	L-iditol 2-dehydrogenase	EC：1.1.1.14	CL13825.Contig1_All	fructokinase	EC：2.7.1.4
CL1048.Contig6_All	L-iditol 2-dehydrogenase	EC：1.1.1.14	CL13825.Contig2_All	fructokinase	EC：2.7.1.4
CL1048.Contig7_All	L-iditol 2-dehydrogenase	EC：1.1.1.14	CL1433.Contig1_All	fructokinase	EC：2.7.1.4
CL1048.Contig8_All	L-iditol 2-dehydrogenase	EC：1.1.1.14	CL1433.Contig2_All	fructokinase	EC：2.7.1.4
CL11066.Contig1_All	L-iditol 2-dehydrogenase	EC：1.1.1.14	CL1433.Contig3_All	fructokinase	EC：2.7.1.4
CL11066.Contig2_All	L-iditol 2-dehydrogenase	EC：1.1.1.14	CL14595.Contig1_All	fructokinase	EC：2.7.1.4
CL14824.Contig1_All	L-iditol 2-dehydrogenase	EC：1.1.1.14	CL14595.Contig3_All	fructokinase	EC：2.7.1.4
CL14824.Contig2_All	L-iditol 2-dehydrogenase	EC：1.1.1.14	CL1922.Contig21_All	fructokinase	EC：2.7.1.4
CL16844.Contig1_All	L-iditol 2-dehydrogenase	EC：1.1.1.14	CL19384.Contig1_All	fructokinase	EC：2.7.1.4
CL16844.Contig2_All	L-iditol 2-dehydrogenase	EC：1.1.1.14	CL19384.Contig2_All	fructokinase	EC：2.7.1.4
CL17757.Contig1_All	L-iditol 2-dehydrogenase	EC：1.1.1.14	CL19384.Contig3_All	fructokinase	EC：2.7.1.4
CL17757.Contig2_All	L-iditol 2-dehydrogenase	EC：1.1.1.14	CL19384.Contig4_All	fructokinase	EC：2.7.1.4
CL17757.Contig3_All	L-iditol 2-dehydrogenase	EC：1.1.1.14	CL26720.Contig10_All	fructokinase	EC：2.7.1.4
CL17757.Contig4_All	L-iditol 2-dehydrogenase	EC：1.1.1.14	CL26720.Contig11_All	fructokinase	EC：2.7.1.4
CL17757.Contig5_All	L-iditol 2-dehydrogenase	EC：1.1.1.14	CL26720.Contig12_All	fructokinase	EC：2.7.1.4
CL198.Contig12_All	L-iditol 2-dehydrogenase	EC：1.1.1.14	CL26720.Contig13_All	fructokinase	EC：2.7.1.4
CL198.Contig14_All	L-iditol 2-dehydrogenase	EC：1.1.1.14	CL26720.Contig1_All	fructokinase	EC：2.7.1.4
CL198.Contig15_All	L-iditol 2-dehydrogenase	EC：1.1.1.14	CL26720.Contig2_All	fructokinase	EC：2.7.1.4
CL198.Contig1_All	L-iditol 2-dehydrogenase	EC：1.1.1.14	CL26720.Contig3_All	fructokinase	EC：2.7.1.4
CL198.Contig20_All	L-iditol 2-dehydrogenase	EC：1.1.1.14	CL26720.Contig4_All	fructokinase	EC：2.7.1.4
CL198.Contig21_All	L-iditol 2-dehydrogenase	EC：1.1.1.14	CL26720.Contig5_All	fructokinase	EC：2.7.1.4
CL198.Contig25_All	L-iditol 2-dehydrogenase	EC：1.1.1.14	CL26720.Contig6_All	fructokinase	EC：2.7.1.4
CL198.Contig34_All	L-iditol 2-dehydrogenase	EC：1.1.1.14	CL26720.Contig7_All	fructokinase	EC：2.7.1.4
CL198.Contig35_All	L-iditol 2-dehydrogenase	EC：1.1.1.14	CL26720.Contig8_All	fructokinase	EC：2.7.1.4
CL198.Contig36_All	L-iditol 2-dehydrogenase	EC：1.1.1.14	CL26720.Contig9_All	fructokinase	EC：2.7.1.4
CL198.Contig37_All	L-iditol 2-dehydrogenase	EC：1.1.1.14	CL3149.Contig1_All	fructokinase	EC：2.7.1.4
CL198.Contig38_All	L-iditol 2-dehydrogenase	EC：1.1.1.14	CL3149.Contig2_All	fructokinase	EC：2.7.1.4
CL198.Contig3_All	L-iditol 2-dehydrogenase	EC：1.1.1.14	CL3149.Contig3_All	fructokinase	EC：2.7.1.4
CL198.Contig7_All	L-iditol 2-dehydrogenase	EC：1.1.1.14	CL7094.Contig2_All	fructokinase	EC：2.7.1.4
CL198.Contig8_All	L-iditol 2-dehydrogenase	EC：1.1.1.14	CL7572.Contig1_All	fructokinase	EC：2.7.1.4
CL20725.Contig1_All	L-iditol 2-dehydrogenase	EC：1.1.1.14	CL7572.Contig2_All	fructokinase	EC：2.7.1.4
CL20725.Contig2_All	L-iditol 2-dehydrogenase	EC：1.1.1.14	CL7572.Contig3_All	fructokinase	EC：2.7.1.4
CL21231.Contig2_All	L-iditol 2-dehydrogenase	EC：1.1.1.14	CL7572.Contig4_All	fructokinase	EC：2.7.1.4
CL26240.Contig2_All	L-iditol 2-dehydrogenase	EC：1.1.1.14	Unigene12540_All	fructokinase	EC：2.7.1.4
CL26240.Contig3_All	L-iditol 2-dehydrogenase	EC：1.1.1.14	Unigene14021_All	fructokinase	EC：2.7.1.4
CL26240.Contig4_All	L-iditol 2-dehydrogenase	EC：1.1.1.14	Unigene18725_All	fructokinase	EC：2.7.1.4
CL2665.Contig3_All	L-iditol 2-dehydrogenase	EC：1.1.1.14	Unigene18754_All	fructokinase	EC：2.7.1.4
CL28267.Contig1_All	L-iditol 2-dehydrogenase	EC：1.1.1.14	Unigene20506_All	fructokinase	EC：2.7.1.4
CL28267.Contig2_All	L-iditol 2-dehydrogenase	EC：1.1.1.14	Unigene25174_All	fructokinase	EC：2.7.1.4
CL28267.Contig3_All	L-iditol 2-dehydrogenase	EC：1.1.1.14	Unigene27555_All	fructokinase	EC：2.7.1.4
CL28267.Contig4_All	L-iditol 2-dehydrogenase	EC：1.1.1.14	Unigene30861_All	fructokinase	EC：2.7.1.4
CL2973.Contig1_All	L-iditol 2-dehydrogenase	EC：1.1.1.14	Unigene31422_All	fructokinase	EC：2.7.1.4
CL2973.Contig2_All	L-iditol 2-dehydrogenase	EC：1.1.1.14	Unigene36248_All	fructokinase	EC：2.7.1.4
CL2973.Contig3_All	L-iditol 2-dehydrogenase	EC：1.1.1.14	Unigene36249_All	fructokinase	EC：2.7.1.4
CL3487.Contig1_All	L-iditol 2-dehydrogenase	EC：1.1.1.14	Unigene55180_All	fructokinase	EC：2.7.1.4
CL3487.Contig2_All	L-iditol 2-dehydrogenase	EC：1.1.1.14	CL1053.Contig10_All	6-phosphofructokinase	EC：2.7.1.11
CL3487.Contig3_All	L-iditol 2-dehydrogenase	EC：1.1.1.14	CL1053.Contig11_All	6-phosphofructokinase	EC：2.7.1.11
CL3487.Contig4_All	L-iditol 2-dehydrogenase	EC：1.1.1.14	CL1053.Contig12_All	6-phosphofructokinase	EC：2.7.1.11
CL3487.Contig5_All	L-iditol 2-dehydrogenase	EC：1.1.1.14	CL1053.Contig13_All	6-phosphofructokinase	EC：2.7.1.11
CL3487.Contig6_All	L-iditol 2-dehydrogenase	EC：1.1.1.14	CL1053.Contig14_All	6-phosphofructokinase	EC：2.7.1.11
CL3487.Contig7_All	L-iditol 2-dehydrogenase	EC：1.1.1.14	CL1053.Contig15_All	6-phosphofructokinase	EC：2.7.1.11
CL4218.Contig1_All	L-iditol 2-dehydrogenase	EC：1.1.1.14	CL1053.Contig1_All	6-phosphofructokinase	EC：2.7.1.11
CL4218.Contig2_All	L-iditol 2-dehydrogenase	EC：1.1.1.14	CL1053.Contig2_All	6-phosphofructokinase	EC：2.7.1.11
CL4218.Contig3_All	L-iditol 2-dehydrogenase	EC：1.1.1.14	CL1053.Contig3_All	6-phosphofructokinase	EC：2.7.1.11
CL4218.Contig4_All	L-iditol 2-dehydrogenase	EC：1.1.1.14	CL1053.Contig4_All	6-phosphofructokinase	EC：2.7.1.11
CL4218.Contig6_All	L-iditol 2-dehydrogenase	EC：1.1.1.14	CL1053.Contig5_All	6-phosphofructokinase	EC：2.7.1.11
CL4218.Contig8_All	L-iditol 2-dehydrogenase	EC：1.1.1.14	CL1053.Contig6_All	6-phosphofructokinase	EC：2.7.1.11
CL4218.Contig9_All	L-iditol 2-dehydrogenase	EC：1.1.1.14	CL1053.Contig7_All	6-phosphofructokinase	EC：2.7.1.11
CL5087.Contig1_All	L-iditol 2-dehydrogenase	EC：1.1.1.14	CL1053.Contig8_All	6-phosphofructokinase	EC：2.7.1.11
CL5087.Contig2_All	L-iditol 2-dehydrogenase	EC：1.1.1.14	CL1053.Contig9_All	6-phosphofructokinase	EC：2.7.1.11
CL5087.Contig3_All	L-iditol 2-dehydrogenase	EC：1.1.1.14	CL10743.Contig2_All	6-phosphofructokinase	EC：2.7.1.11
CL989.Contig12_All	L-iditol 2-dehydrogenase	EC：1.1.1.14	CL11417.Contig1_All	6-phosphofructokinase	EC：2.7.1.11
CL989.Contig15_All	L-iditol 2-dehydrogenase	EC：1.1.1.14	CL23352.Contig1_All	6-phosphofructokinase	EC：2.7.1.11
CL989.Contig16_All	L-iditol 2-dehydrogenase	EC：1.1.1.14	Unigene100685_All	6-phosphofructokinase	EC：2.7.1.11
CL989.Contig4_All	L-iditol 2-dehydrogenase	EC：1.1.1.14	Unigene105068_All	6-phosphofructokinase	EC：2.7.1.11
Unigene105516_All	L-iditol 2-dehydrogenase	EC：1.1.1.14	Unigene105228_All	6-phosphofructokinase	EC：2.7.1.11
Unigene117181_All	L-iditol 2-dehydrogenase	EC：1.1.1.14	Unigene105390_All	6-phosphofructokinase	EC：2.7.1.11
Unigene63000_All	L-iditol 2-dehydrogenase	EC：1.1.1.14	Unigene107252_All	6-phosphofructokinase	EC：2.7.1.11
Unigene63001_All	L-iditol 2-dehydrogenase	EC：1.1.1.14	Unigene107551_All	6-phosphofructokinase	EC：2.7.1.11
Unigene75189_All	L-iditol 2-dehydrogenase	EC：1.1.1.14	Unigene111466_All	6-phosphofructokinase	EC：2.7.1.11
CL1048.Contig1_All	aldehyde reductase	EC：1.1.1.21	Unigene114050_All	6-phosphofructokinase	EC：2.7.1.11
CL1048.Contig2_All	aldehyde reductase	EC：1.1.1.21	Unigene114081_All	6-phosphofructokinase	EC：2.7.1.11
CL1048.Contig3_All	aldehyde reductase	EC：1.1.1.21	Unigene114373_All	6-phosphofructokinase	EC：2.7.1.11
CL1048.Contig4_All	aldehyde reductase	EC：1.1.1.21	Unigene114481_All	6-phosphofructokinase	EC：2.7.1.11
CL1048.Contig5_All	aldehyde reductase	EC：1.1.1.21	Unigene114668_All	6-phosphofructokinase	EC：2.7.1.11
CL1048.Contig6_All	aldehyde reductase	EC：1.1.1.21	Unigene114912_All	6-phosphofructokinase	EC：2.7.1.11
CL1048.Contig7_All	aldehyde reductase	EC：1.1.1.21	Unigene115119_All	6-phosphofructokinase	EC：2.7.1.11
CL1048.Contig8_All	aldehyde reductase	EC：1.1.1.21	Unigene115465_All	6-phosphofructokinase	EC：2.7.1.11
CL11066.Contig1_All	aldehyde reductase	EC：1.1.1.21	Unigene115606_All	6-phosphofructokinase	EC：2.7.1.11
CL11066.Contig2_All	aldehyde reductase	EC：1.1.1.21	Unigene115610_All	6-phosphofructokinase	EC：2.7.1.11
CL14824.Contig1_All	aldehyde reductase	EC：1.1.1.21	Unigene115611_All	6-phosphofructokinase	EC：2.7.1.11
CL14824.Contig2_All	aldehyde reductase	EC：1.1.1.21	Unigene115709_All	6-phosphofructokinase	EC：2.7.1.11
CL16844.Contig1_All	aldehyde reductase	EC：1.1.1.21	Unigene115713_All	6-phosphofructokinase	EC：2.7.1.11
CL16844.Contig2_All	aldehyde reductase	EC：1.1.1.21	Unigene115759_All	6-phosphofructokinase	EC：2.7.1.11
CL17757.Contig1_All	aldehyde reductase	EC：1.1.1.21	Unigene115834_All	6-phosphofructokinase	EC：2.7.1.11
CL17757.Contig2_All	aldehyde reductase	EC：1.1.1.21	Unigene116161_All	6-phosphofructokinase	EC：2.7.1.11
CL17757.Contig3_All	aldehyde reductase	EC：1.1.1.21	Unigene116318_All	6-phosphofructokinase	EC：2.7.1.11
CL17757.Contig4_All	aldehyde reductase	EC：1.1.1.21	Unigene116460_All	6-phosphofructokinase	EC：2.7.1.11
CL17757.Contig5_All	aldehyde reductase	EC：1.1.1.21	Unigene116655_All	6-phosphofructokinase	EC：2.7.1.11
CL198.Contig12_All	aldehyde reductase	EC：1.1.1.21	Unigene118839_All	6-phosphofructokinase	EC：2.7.1.11
CL198.Contig14_All	aldehyde reductase	EC：1.1.1.21	Unigene121815_All	6-phosphofructokinase	EC：2.7.1.11
CL198.Contig15_All	aldehyde reductase	EC：1.1.1.21	Unigene122267_All	6-phosphofructokinase	EC：2.7.1.11
CL198.Contig1_All	aldehyde reductase	EC：1.1.1.21	Unigene122350_All	6-phosphofructokinase	EC：2.7.1.11
CL198.Contig20_All	aldehyde reductase	EC：1.1.1.21	Unigene124406_All	6-phosphofructokinase	EC：2.7.1.11
CL198.Contig21_All	aldehyde reductase	EC：1.1.1.21	Unigene35906_All	6-phosphofructokinase	EC：2.7.1.11
CL198.Contig25_All	aldehyde reductase	EC：1.1.1.21	Unigene35908_All	6-phosphofructokinase	EC：2.7.1.11
CL198.Contig34_All	aldehyde reductase	EC：1.1.1.21	Unigene35909_All	6-phosphofructokinase	EC：2.7.1.11
CL198.Contig35_All	aldehyde reductase	EC：1.1.1.21	Unigene35910_All	6-phosphofructokinase	EC：2.7.1.11
CL198.Contig36_All	aldehyde reductase	EC：1.1.1.21	Unigene35911_All	6-phosphofructokinase	EC：2.7.1.11
CL198.Contig37_All	aldehyde reductase	EC：1.1.1.21	Unigene39669_All	6-phosphofructokinase	EC：2.7.1.11
CL198.Contig38_All	aldehyde reductase	EC：1.1.1.21	Unigene41709_All	6-phosphofructokinase	EC：2.7.1.11
CL198.Contig3_All	aldehyde reductase	EC：1.1.1.21	Unigene49535_All	6-phosphofructokinase	EC：2.7.1.11
CL198.Contig7_All	aldehyde reductase	EC：1.1.1.21	Unigene50445_All	6-phosphofructokinase	EC：2.7.1.11
CL198.Contig8_All	aldehyde reductase	EC：1.1.1.21	Unigene54857_All	6-phosphofructokinase	EC：2.7.1.11
CL20725.Contig1_All	aldehyde reductase	EC：1.1.1.21	Unigene55637_All	6-phosphofructokinase	EC：2.7.1.11
CL20725.Contig2_All	aldehyde reductase	EC：1.1.1.21	Unigene62051_All	6-phosphofructokinase	EC：2.7.1.11
CL21231.Contig2_All	aldehyde reductase	EC：1.1.1.21	Unigene62052_All	6-phosphofructokinase	EC：2.7.1.11
CL26240.Contig2_All	aldehyde reductase	EC：1.1.1.21	Unigene62369_All	6-phosphofructokinase	EC：2.7.1.11
CL26240.Contig3_All	aldehyde reductase	EC：1.1.1.21	Unigene62370_All	6-phosphofructokinase	EC：2.7.1.11
CL26240.Contig4_All	aldehyde reductase	EC：1.1.1.21	Unigene62371_All	6-phosphofructokinase	EC：2.7.1.11
CL2665.Contig3_All	aldehyde reductase	EC：1.1.1.21	Unigene62372_All	6-phosphofructokinase	EC：2.7.1.11
CL28267.Contig1_All	aldehyde reductase	EC：1.1.1.21	Unigene65176_All	6-phosphofructokinase	EC：2.7.1.11
CL28267.Contig2_All	aldehyde reductase	EC：1.1.1.21	Unigene70991_All	6-phosphofructokinase	EC：2.7.1.11
CL28267.Contig3_All	aldehyde reductase	EC：1.1.1.21	Unigene7196_All	6-phosphofructokinase	EC：2.7.1.11
CL28267.Contig4_All	aldehyde reductase	EC：1.1.1.21	Unigene74495_All	6-phosphofructokinase	EC：2.7.1.11
CL2973.Contig1_All	aldehyde reductase	EC：1.1.1.21	Unigene78927_All	6-phosphofructokinase	EC：2.7.1.11
CL2973.Contig2_All	aldehyde reductase	EC：1.1.1.21	Unigene80537_All	6-phosphofructokinase	EC：2.7.1.11
CL2973.Contig3_All	aldehyde reductase	EC：1.1.1.21	Unigene8075_All	6-phosphofructokinase	EC：2.7.1.11
CL3487.Contig1_All	aldehyde reductase	EC：1.1.1.21	Unigene83005_All	6-phosphofructokinase	EC：2.7.1.11
CL3487.Contig2_All	aldehyde reductase	EC：1.1.1.21	Unigene8648_All	6-phosphofructokinase	EC：2.7.1.11
CL3487.Contig3_All	aldehyde reductase	EC：1.1.1.21	Unigene88638_All	6-phosphofructokinase	EC：2.7.1.11
CL3487.Contig4_All	aldehyde reductase	EC：1.1.1.21	Unigene89533_All	6-phosphofructokinase	EC：2.7.1.11
CL3487.Contig5_All	aldehyde reductase	EC：1.1.1.21	Unigene91515_All	6-phosphofructokinase	EC：2.7.1.11
CL3487.Contig6_All	aldehyde reductase	EC：1.1.1.21	CL217.Contig10_All	mannose-1-phosphate guanylyltransferase	EC：2.7.7.13
CL3487.Contig7_All	aldehyde reductase	EC：1.1.1.21	CL217.Contig11_All	mannose-1-phosphate guanylyltransferase	EC：2.7.7.13
CL4218.Contig1_All	aldehyde reductase	EC：1.1.1.21	CL217.Contig12_All	mannose-1-phosphate guanylyltransferase	EC：2.7.7.13
CL4218.Contig2_All	aldehyde reductase	EC：1.1.1.21	CL217.Contig13_All	mannose-1-phosphate guanylyltransferase	EC：2.7.7.13
CL4218.Contig3_All	aldehyde reductase	EC：1.1.1.21	CL217.Contig14_All	mannose-1-phosphate guanylyltransferase	EC：2.7.7.13
CL4218.Contig4_All	aldehyde reductase	EC：1.1.1.21	CL217.Contig1_All	mannose-1-phosphate guanylyltransferase	EC：2.7.7.13
CL4218.Contig6_All	aldehyde reductase	EC：1.1.1.21	CL217.Contig2_All	mannose-1-phosphate guanylyltransferase	EC：2.7.7.13
CL4218.Contig8_All	aldehyde reductase	EC：1.1.1.21	CL217.Contig3_All	mannose-1-phosphate guanylyltransferase	EC：2.7.7.13
CL4218.Contig9_All	aldehyde reductase	EC：1.1.1.21	CL217.Contig4_All	mannose-1-phosphate guanylyltransferase	EC：2.7.7.13
CL5087.Contig1_All	aldehyde reductase	EC：1.1.1.21	CL217.Contig5_All	mannose-1-phosphate guanylyltransferase	EC：2.7.7.13
CL5087.Contig2_All	aldehyde reductase	EC：1.1.1.21	CL217.Contig6_All	mannose-1-phosphate guanylyltransferase	EC：2.7.7.13
CL5087.Contig3_All	aldehyde reductase	EC：1.1.1.21	CL217.Contig7_All	mannose-1-phosphate guanylyltransferase	EC：2.7.7.13
CL989.Contig12_All	aldehyde reductase	EC：1.1.1.21	CL217.Contig8_All	mannose-1-phosphate guanylyltransferase	EC：2.7.7.13
CL989.Contig15_All	aldehyde reductase	EC：1.1.1.21	CL217.Contig9_All	mannose-1-phosphate guanylyltransferase	EC：2.7.7.13
CL989.Contig16_All	aldehyde reductase	EC：1.1.1.21	CL25097.Contig1_All	mannose-1-phosphate guanylyltransferase	EC：2.7.7.13
CL989.Contig4_All	aldehyde reductase	EC：1.1.1.21	CL27935.Contig1_All	mannose-1-phosphate guanylyltransferase	EC：2.7.7.13
Unigene100949_All	aldehyde reductase	EC：1.1.1.21	CL5873.Contig10_All	mannose-1-phosphate guanylyltransferase	EC：2.7.7.13
Unigene101298_All	aldehyde reductase	EC：1.1.1.21	CL5873.Contig11_All	mannose-1-phosphate guanylyltransferase	EC：2.7.7.13
Unigene103208_All	aldehyde reductase	EC：1.1.1.21	CL5873.Contig1_All	mannose-1-phosphate guanylyltransferase	EC：2.7.7.13
Unigene10558_All	aldehyde reductase	EC：1.1.1.21	CL5873.Contig2_All	mannose-1-phosphate guanylyltransferase	EC：2.7.7.13
Unigene115325_All	aldehyde reductase	EC：1.1.1.21	CL5873.Contig3_All	mannose-1-phosphate guanylyltransferase	EC：2.7.7.13
Unigene116102_All	aldehyde reductase	EC：1.1.1.21	CL5873.Contig4_All	mannose-1-phosphate guanylyltransferase	EC：2.7.7.13
Unigene116246_All	aldehyde reductase	EC：1.1.1.21	CL5873.Contig5_All	mannose-1-phosphate guanylyltransferase	EC：2.7.7.13
Unigene117144_All	aldehyde reductase	EC：1.1.1.21	CL5873.Contig6_All	mannose-1-phosphate guanylyltransferase	EC：2.7.7.13
Unigene117257_All	aldehyde reductase	EC：1.1.1.21	CL5873.Contig7_All	mannose-1-phosphate guanylyltransferase	EC：2.7.7.13
Unigene117460_All	aldehyde reductase	EC：1.1.1.21	CL5873.Contig8_All	mannose-1-phosphate guanylyltransferase	EC：2.7.7.13
Unigene117605_All	aldehyde reductase	EC：1.1.1.21	CL5873.Contig9_All	mannose-1-phosphate guanylyltransferase	EC：2.7.7.13
Unigene118804_All	aldehyde reductase	EC：1.1.1.21	Unigene116211_All	mannose-1-phosphate guanylyltransferase	EC：2.7.7.13
Unigene123414_All	aldehyde reductase	EC：1.1.1.21	Unigene116955_All	mannose-1-phosphate guanylyltransferase	EC：2.7.7.13
Unigene15527_All	aldehyde reductase	EC：1.1.1.21	Unigene36212_All	mannose-1-phosphate guanylyltransferase	EC：2.7.7.13
Unigene27958_All	aldehyde reductase	EC：1.1.1.21	Unigene36216_All	mannose-1-phosphate guanylyltransferase	EC：2.7.7.13
Unigene36360_All	aldehyde reductase	EC：1.1.1.21	Unigene40046_All	mannose-1-phosphate guanylyltransferase	EC：2.7.7.13
Unigene36363_All	aldehyde reductase	EC：1.1.1.21	Unigene53109_All	mannose-1-phosphate guanylyltransferase	EC：2.7.7.13
Unigene36364_All	aldehyde reductase	EC：1.1.1.21	Unigene54510_All	mannose-1-phosphate guanylyltransferase	EC：2.7.7.13
Unigene36365_All	aldehyde reductase	EC：1.1.1.21	Unigene54511_All	mannose-1-phosphate guanylyltransferase	EC：2.7.7.13
Unigene36366_All	aldehyde reductase	EC：1.1.1.21	Unigene64113_All	mannose-1-phosphate guanylyltransferase	EC：2.7.7.13
Unigene39726_All	aldehyde reductase	EC：1.1.1.21	Unigene73138_All	mannose-1-phosphate guanylyltransferase	EC：2.7.7.13
Unigene40123_All	aldehyde reductase	EC：1.1.1.21	CL22897.Contig1_All	pyrophosphate--fructose-6-phosphate 1-phosphotransferase	EC：2.7.1.90
Unigene40603_All	aldehyde reductase	EC：1.1.1.21	CL22897.Contig2_All	pyrophosphate--fructose-6-phosphate 1-phosphotransferase	EC：2.7.1.90
Unigene46550_All	aldehyde reductase	EC：1.1.1.21	CL27250.Contig2_All	pyrophosphate--fructose-6-phosphate 1-phosphotransferase	EC：2.7.1.90
Unigene47602_All	aldehyde reductase	EC：1.1.1.21	CL5334.Contig10_All	pyrophosphate--fructose-6-phosphate 1-phosphotransferase	EC：2.7.1.90
Unigene47603_All	aldehyde reductase	EC：1.1.1.21	CL5334.Contig11_All	pyrophosphate--fructose-6-phosphate 1-phosphotransferase	EC：2.7.1.90
Unigene50316_All	aldehyde reductase	EC：1.1.1.21	CL5334.Contig12_All	pyrophosphate--fructose-6-phosphate 1-phosphotransferase	EC：2.7.1.90
Unigene59660_All	aldehyde reductase	EC：1.1.1.21	CL5334.Contig13_All	pyrophosphate--fructose-6-phosphate 1-phosphotransferase	EC：2.7.1.90
Unigene59661_All	aldehyde reductase	EC：1.1.1.21	CL5334.Contig14_All	pyrophosphate--fructose-6-phosphate 1-phosphotransferase	EC：2.7.1.90
Unigene59662_All	aldehyde reductase	EC：1.1.1.21	CL5334.Contig15_All	pyrophosphate--fructose-6-phosphate 1-phosphotransferase	EC：2.7.1.90
Unigene59663_All	aldehyde reductase	EC：1.1.1.21	CL5334.Contig16_All	pyrophosphate--fructose-6-phosphate 1-phosphotransferase	EC：2.7.1.90
Unigene59664_All	aldehyde reductase	EC：1.1.1.21	CL5334.Contig17_All	pyrophosphate--fructose-6-phosphate 1-phosphotransferase	EC：2.7.1.90
Unigene59668_All	aldehyde reductase	EC：1.1.1.21	CL5334.Contig18_All	pyrophosphate--fructose-6-phosphate 1-phosphotransferase	EC：2.7.1.90
Unigene59670_All	aldehyde reductase	EC：1.1.1.21	CL5334.Contig19_All	pyrophosphate--fructose-6-phosphate 1-phosphotransferase	EC：2.7.1.90
Unigene59671_All	aldehyde reductase	EC：1.1.1.21	CL5334.Contig1_All	pyrophosphate--fructose-6-phosphate 1-phosphotransferase	EC：2.7.1.90
Unigene59673_All	aldehyde reductase	EC：1.1.1.21	CL5334.Contig20_All	pyrophosphate--fructose-6-phosphate 1-phosphotransferase	EC：2.7.1.90
Unigene59674_All	aldehyde reductase	EC：1.1.1.21	CL5334.Contig21_All	pyrophosphate--fructose-6-phosphate 1-phosphotransferase	EC：2.7.1.90
Unigene62518_All	aldehyde reductase	EC：1.1.1.21	CL5334.Contig22_All	pyrophosphate--fructose-6-phosphate 1-phosphotransferase	EC：2.7.1.90
Unigene63377_All	aldehyde reductase	EC：1.1.1.21	CL5334.Contig23_All	pyrophosphate--fructose-6-phosphate 1-phosphotransferase	EC：2.7.1.90
Unigene71544_All	aldehyde reductase	EC：1.1.1.21	CL5334.Contig24_All	pyrophosphate--fructose-6-phosphate 1-phosphotransferase	EC：2.7.1.90
Unigene87586_All	aldehyde reductase	EC：1.1.1.21	CL5334.Contig25_All	pyrophosphate--fructose-6-phosphate 1-phosphotransferase	EC：2.7.1.90
Unigene87587_All	aldehyde reductase	EC：1.1.1.21	CL5334.Contig26_All	pyrophosphate--fructose-6-phosphate 1-phosphotransferase	EC：2.7.1.90
Unigene88409_All	aldehyde reductase	EC：1.1.1.21	CL5334.Contig27_All	pyrophosphate--fructose-6-phosphate 1-phosphotransferase	EC：2.7.1.90
Unigene89894_All	aldehyde reductase	EC：1.1.1.21	CL5334.Contig28_All	pyrophosphate--fructose-6-phosphate 1-phosphotransferase	EC：2.7.1.90
CL565.Contig10_All	GDP-L-fucose synthase	EC：1.1.1.271	CL5334.Contig29_All	pyrophosphate--fructose-6-phosphate 1-phosphotransferase	EC：2.7.1.90
CL565.Contig11_All	GDP-L-fucose synthase	EC：1.1.1.271	CL5334.Contig2_All	pyrophosphate--fructose-6-phosphate 1-phosphotransferase	EC：2.7.1.90
CL565.Contig12_All	GDP-L-fucose synthase	EC：1.1.1.271	CL5334.Contig30_All	pyrophosphate--fructose-6-phosphate 1-phosphotransferase	EC：2.7.1.90
CL565.Contig13_All	GDP-L-fucose synthase	EC：1.1.1.271	CL5334.Contig3_All	pyrophosphate--fructose-6-phosphate 1-phosphotransferase	EC：2.7.1.90
CL565.Contig14_All	GDP-L-fucose synthase	EC：1.1.1.271	CL5334.Contig4_All	pyrophosphate--fructose-6-phosphate 1-phosphotransferase	EC：2.7.1.90
CL565.Contig15_All	GDP-L-fucose synthase	EC：1.1.1.271	CL5334.Contig5_All	pyrophosphate--fructose-6-phosphate 1-phosphotransferase	EC：2.7.1.90
CL565.Contig16_All	GDP-L-fucose synthase	EC：1.1.1.271	CL5334.Contig6_All	pyrophosphate--fructose-6-phosphate 1-phosphotransferase	EC：2.7.1.90
CL565.Contig17_All	GDP-L-fucose synthase	EC：1.1.1.271	CL5334.Contig7_All	pyrophosphate--fructose-6-phosphate 1-phosphotransferase	EC：2.7.1.90
CL565.Contig18_All	GDP-L-fucose synthase	EC：1.1.1.271	CL5334.Contig8_All	pyrophosphate--fructose-6-phosphate 1-phosphotransferase	EC：2.7.1.90
CL565.Contig19_All	GDP-L-fucose synthase	EC：1.1.1.271	CL5334.Contig9_All	pyrophosphate--fructose-6-phosphate 1-phosphotransferase	EC：2.7.1.90
CL565.Contig1_All	GDP-L-fucose synthase	EC：1.1.1.271	CL8642.Contig10_All	pyrophosphate--fructose-6-phosphate 1-phosphotransferase	EC：2.7.1.90
CL565.Contig20_All	GDP-L-fucose synthase	EC：1.1.1.271	CL8642.Contig11_All	pyrophosphate--fructose-6-phosphate 1-phosphotransferase	EC：2.7.1.90
CL565.Contig21_All	GDP-L-fucose synthase	EC：1.1.1.271	CL8642.Contig1_All	pyrophosphate--fructose-6-phosphate 1-phosphotransferase	EC：2.7.1.90
CL565.Contig22_All	GDP-L-fucose synthase	EC：1.1.1.271	CL8642.Contig2_All	pyrophosphate--fructose-6-phosphate 1-phosphotransferase	EC：2.7.1.90
CL565.Contig23_All	GDP-L-fucose synthase	EC：1.1.1.271	CL8642.Contig3_All	pyrophosphate--fructose-6-phosphate 1-phosphotransferase	EC：2.7.1.90
CL565.Contig24_All	GDP-L-fucose synthase	EC：1.1.1.271	CL8642.Contig4_All	pyrophosphate--fructose-6-phosphate 1-phosphotransferase	EC：2.7.1.90
CL565.Contig25_All	GDP-L-fucose synthase	EC：1.1.1.271	CL8642.Contig5_All	pyrophosphate--fructose-6-phosphate 1-phosphotransferase	EC：2.7.1.90
CL565.Contig26_All	GDP-L-fucose synthase	EC：1.1.1.271	CL8642.Contig6_All	pyrophosphate--fructose-6-phosphate 1-phosphotransferase	EC：2.7.1.90
CL565.Contig2_All	GDP-L-fucose synthase	EC：1.1.1.271	CL8642.Contig7_All	pyrophosphate--fructose-6-phosphate 1-phosphotransferase	EC：2.7.1.90
CL565.Contig3_All	GDP-L-fucose synthase	EC：1.1.1.271	CL8642.Contig8_All	pyrophosphate--fructose-6-phosphate 1-phosphotransferase	EC：2.7.1.90
CL565.Contig4_All	GDP-L-fucose synthase	EC：1.1.1.271	CL8642.Contig9_All	pyrophosphate--fructose-6-phosphate 1-phosphotransferase	EC：2.7.1.90
CL565.Contig5_All	GDP-L-fucose synthase	EC：1.1.1.271	Unigene81369_All	pyrophosphate--fructose-6-phosphate 1-phosphotransferase	EC：2.7.1.90
CL565.Contig6_All	GDP-L-fucose synthase	EC：1.1.1.271	CL1343.Contig10_All	fructose-1,6-bisphosphatase I	EC：3.1.3.11
CL565.Contig7_All	GDP-L-fucose synthase	EC：1.1.1.271	CL1343.Contig11_All	fructose-1,6-bisphosphatase I	EC：3.1.3.11
CL565.Contig8_All	GDP-L-fucose synthase	EC：1.1.1.271	CL1343.Contig12_All	fructose-1,6-bisphosphatase I	EC：3.1.3.11
CL565.Contig9_All	GDP-L-fucose synthase	EC：1.1.1.271	CL1343.Contig13_All	fructose-1,6-bisphosphatase I	EC：3.1.3.11
Unigene24254_All	GDP-L-fucose synthase	EC：1.1.1.271	CL1343.Contig14_All	fructose-1,6-bisphosphatase I	EC：3.1.3.11
Unigene9342_All	GDP-L-fucose synthase	EC：1.1.1.271	CL1343.Contig15_All	fructose-1,6-bisphosphatase I	EC：3.1.3.11
CL10645.Contig1_All	hexokinase	EC：2.7.1.1	CL1343.Contig16_All	fructose-1,6-bisphosphatase I	EC：3.1.3.11
CL10645.Contig2_All	hexokinase	EC：2.7.1.1	CL1343.Contig17_All	fructose-1,6-bisphosphatase I	EC：3.1.3.11
CL10645.Contig3_All	hexokinase	EC：2.7.1.1	CL1343.Contig18_All	fructose-1,6-bisphosphatase I	EC：3.1.3.11
CL10645.Contig4_All	hexokinase	EC：2.7.1.1	CL1343.Contig19_All	fructose-1,6-bisphosphatase I	EC：3.1.3.11
CL10645.Contig5_All	hexokinase	EC：2.7.1.1	CL1343.Contig1_All	fructose-1,6-bisphosphatase I	EC：3.1.3.11
CL10645.Contig6_All	hexokinase	EC：2.7.1.1	CL1343.Contig20_All	fructose-1,6-bisphosphatase I	EC：3.1.3.11
CL10645.Contig7_All	hexokinase	EC：2.7.1.1	CL1343.Contig21_All	fructose-1,6-bisphosphatase I	EC：3.1.3.11
CL10645.Contig8_All	hexokinase	EC：2.7.1.1	CL1343.Contig22_All	fructose-1,6-bisphosphatase I	EC：3.1.3.11
CL10645.Contig9_All	hexokinase	EC：2.7.1.1	CL1343.Contig23_All	fructose-1,6-bisphosphatase I	EC：3.1.3.11
CL16267.Contig2_All	hexokinase	EC：2.7.1.1	CL1343.Contig24_All	fructose-1,6-bisphosphatase I	EC：3.1.3.11
CL17911.Contig1_All	hexokinase	EC：2.7.1.1	CL1343.Contig25_All	fructose-1,6-bisphosphatase I	EC：3.1.3.11
CL24775.Contig1_All	hexokinase	EC：2.7.1.1	CL1343.Contig26_All	fructose-1,6-bisphosphatase I	EC：3.1.3.11
CL24775.Contig2_All	hexokinase	EC：2.7.1.1	CL1343.Contig27_All	fructose-1,6-bisphosphatase I	EC：3.1.3.11
CL27405.Contig1_All	hexokinase	EC：2.7.1.1	CL1343.Contig28_All	fructose-1,6-bisphosphatase I	EC：3.1.3.11
CL27405.Contig2_All	hexokinase	EC：2.7.1.1	CL1343.Contig29_All	fructose-1,6-bisphosphatase I	EC：3.1.3.11
CL464.Contig25_All	hexokinase	EC：2.7.1.1	CL1343.Contig2_All	fructose-1,6-bisphosphatase I	EC：3.1.3.11
CL464.Contig27_All	hexokinase	EC：2.7.1.1	CL1343.Contig30_All	fructose-1,6-bisphosphatase I	EC：3.1.3.11
CL464.Contig30_All	hexokinase	EC：2.7.1.1	CL1343.Contig3_All	fructose-1,6-bisphosphatase I	EC：3.1.3.11
CL464.Contig32_All	hexokinase	EC：2.7.1.1	CL1343.Contig4_All	fructose-1,6-bisphosphatase I	EC：3.1.3.11
CL464.Contig4_All	hexokinase	EC：2.7.1.1	CL1343.Contig5_All	fructose-1,6-bisphosphatase I	EC：3.1.3.11
CL6535.Contig10_All	hexokinase	EC：2.7.1.1	CL1343.Contig6_All	fructose-1,6-bisphosphatase I	EC：3.1.3.11
CL6535.Contig11_All	hexokinase	EC：2.7.1.1	CL1343.Contig7_All	fructose-1,6-bisphosphatase I	EC：3.1.3.11
CL6535.Contig12_All	hexokinase	EC：2.7.1.1	CL1343.Contig8_All	fructose-1,6-bisphosphatase I	EC：3.1.3.11
CL6535.Contig13_All	hexokinase	EC：2.7.1.1	CL1343.Contig9_All	fructose-1,6-bisphosphatase I	EC：3.1.3.11
CL6535.Contig14_All	hexokinase	EC：2.7.1.1	CL16711.Contig1_All	fructose-1,6-bisphosphatase I	EC：3.1.3.11
CL6535.Contig15_All	hexokinase	EC：2.7.1.1	CL16711.Contig2_All	fructose-1,6-bisphosphatase I	EC：3.1.3.11
CL6535.Contig16_All	hexokinase	EC：2.7.1.1	CL2393.Contig1_All	fructose-1,6-bisphosphatase I	EC：3.1.3.11
CL6535.Contig17_All	hexokinase	EC：2.7.1.1	CL2393.Contig2_All	fructose-1,6-bisphosphatase I	EC：3.1.3.11
CL6535.Contig18_All	hexokinase	EC：2.7.1.1	CL2393.Contig3_All	fructose-1,6-bisphosphatase I	EC：3.1.3.11
CL6535.Contig19_All	hexokinase	EC：2.7.1.1	CL2393.Contig4_All	fructose-1,6-bisphosphatase I	EC：3.1.3.11
CL6535.Contig1_All	hexokinase	EC：2.7.1.1	CL28296.Contig1_All	fructose-1,6-bisphosphatase I	EC：3.1.3.11
CL6535.Contig20_All	hexokinase	EC：2.7.1.1	CL28296.Contig3_All	fructose-1,6-bisphosphatase I	EC：3.1.3.11
CL6535.Contig21_All	hexokinase	EC：2.7.1.1	CL28296.Contig4_All	fructose-1,6-bisphosphatase I	EC：3.1.3.11
CL6535.Contig22_All	hexokinase	EC：2.7.1.1	CL38.Contig1_All	fructose-1,6-bisphosphatase I	EC：3.1.3.11
CL6535.Contig23_All	hexokinase	EC：2.7.1.1	CL38.Contig2_All	fructose-1,6-bisphosphatase I	EC：3.1.3.11
CL6535.Contig24_All	hexokinase	EC：2.7.1.1	CL38.Contig3_All	fructose-1,6-bisphosphatase I	EC：3.1.3.11
CL6535.Contig25_All	hexokinase	EC：2.7.1.1	CL38.Contig4_All	fructose-1,6-bisphosphatase I	EC：3.1.3.11
CL6535.Contig26_All	hexokinase	EC：2.7.1.1	CL38.Contig5_All	fructose-1,6-bisphosphatase I	EC：3.1.3.11
CL6535.Contig27_All	hexokinase	EC：2.7.1.1	CL38.Contig6_All	fructose-1,6-bisphosphatase I	EC：3.1.3.11
CL6535.Contig28_All	hexokinase	EC：2.7.1.1	CL38.Contig7_All	fructose-1,6-bisphosphatase I	EC：3.1.3.11
CL6535.Contig29_All	hexokinase	EC：2.7.1.1	CL38.Contig8_All	fructose-1,6-bisphosphatase I	EC：3.1.3.11
CL6535.Contig2_All	hexokinase	EC：2.7.1.1	Unigene116849_All	fructose-1,6-bisphosphatase I	EC：3.1.3.11
CL6535.Contig30_All	hexokinase	EC：2.7.1.1	Unigene117319_All	fructose-1,6-bisphosphatase I	EC：3.1.3.11
CL6535.Contig31_All	hexokinase	EC：2.7.1.1	Unigene71114_All	fructose-1,6-bisphosphatase I	EC：3.1.3.11
CL6535.Contig32_All	hexokinase	EC：2.7.1.1	Unigene77922_All	fructose-1,6-bisphosphatase I	EC：3.1.3.11
CL6535.Contig33_All	hexokinase	EC：2.7.1.1	Unigene77923_All	fructose-1,6-bisphosphatase I	EC：3.1.3.11
CL6535.Contig34_All	hexokinase	EC：2.7.1.1	Unigene77924_All	fructose-1,6-bisphosphatase I	EC：3.1.3.11
CL6535.Contig35_All	hexokinase	EC：2.7.1.1	Unigene77925_All	fructose-1,6-bisphosphatase I	EC：3.1.3.11
CL6535.Contig36_All	hexokinase	EC：2.7.1.1	Unigene77926_All	fructose-1,6-bisphosphatase I	EC：3.1.3.11
CL6535.Contig37_All	hexokinase	EC：2.7.1.1	Unigene77927_All	fructose-1,6-bisphosphatase I	EC：3.1.3.11
CL6535.Contig38_All	hexokinase	EC：2.7.1.1	Unigene77928_All	fructose-1,6-bisphosphatase I	EC：3.1.3.11
CL6535.Contig39_All	hexokinase	EC：2.7.1.1	Unigene77929_All	fructose-1,6-bisphosphatase I	EC：3.1.3.11
CL6535.Contig3_All	hexokinase	EC：2.7.1.1	Unigene77930_All	fructose-1,6-bisphosphatase I	EC：3.1.3.11
CL6535.Contig40_All	hexokinase	EC：2.7.1.1	Unigene90789_All	fructose-1,6-bisphosphatase I	EC：3.1.3.11
CL6535.Contig41_All	hexokinase	EC：2.7.1.1	CL980.Contig10_All	mannose-6-phosphate isomerase	EC：5.3.1.8
CL6535.Contig42_All	hexokinase	EC：2.7.1.1	CL980.Contig11_All	mannose-6-phosphate isomerase	EC：5.3.1.8
CL6535.Contig43_All	hexokinase	EC：2.7.1.1	CL980.Contig12_All	mannose-6-phosphate isomerase	EC：5.3.1.8
CL6535.Contig44_All	hexokinase	EC：2.7.1.1	CL980.Contig13_All	mannose-6-phosphate isomerase	EC：5.3.1.8
CL6535.Contig45_All	hexokinase	EC：2.7.1.1	CL980.Contig1_All	mannose-6-phosphate isomerase	EC：5.3.1.8
CL6535.Contig47_All	hexokinase	EC：2.7.1.1	CL980.Contig2_All	mannose-6-phosphate isomerase	EC：5.3.1.8
CL6535.Contig4_All	hexokinase	EC：2.7.1.1	CL980.Contig3_All	mannose-6-phosphate isomerase	EC：5.3.1.8
CL6535.Contig5_All	hexokinase	EC：2.7.1.1	CL980.Contig4_All	mannose-6-phosphate isomerase	EC：5.3.1.8
CL6535.Contig6_All	hexokinase	EC：2.7.1.1	CL980.Contig5_All	mannose-6-phosphate isomerase	EC：5.3.1.8
CL6535.Contig7_All	hexokinase	EC：2.7.1.1	CL980.Contig6_All	mannose-6-phosphate isomerase	EC：5.3.1.8
CL6535.Contig8_All	hexokinase	EC：2.7.1.1	CL980.Contig7_All	mannose-6-phosphate isomerase	EC：5.3.1.8
CL6535.Contig9_All	hexokinase	EC：2.7.1.1	CL980.Contig8_All	mannose-6-phosphate isomerase	EC：5.3.1.8
Unigene10750_All	hexokinase	EC：2.7.1.1	CL980.Contig9_All	mannose-6-phosphate isomerase	EC：5.3.1.8
Unigene10955_All	hexokinase	EC：2.7.1.1	Unigene102079_All	mannose-6-phosphate isomerase	EC：5.3.1.8
Unigene119379_All	hexokinase	EC：2.7.1.1	Unigene95224_All	mannose-6-phosphate isomerase	EC：5.3.1.8
Unigene15502_All	hexokinase	EC：2.7.1.1	Unigene95225_All	mannose-6-phosphate isomerase	EC：5.3.1.8
Unigene17423_All	hexokinase	EC：2.7.1.1	Unigene95226_All	mannose-6-phosphate isomerase	EC：5.3.1.8
Unigene17764_All	hexokinase	EC：2.7.1.1	Unigene95227_All	mannose-6-phosphate isomerase	EC：5.3.1.8
Unigene18692_All	hexokinase	EC：2.7.1.1	Unigene95228_All	mannose-6-phosphate isomerase	EC：5.3.1.8
Unigene20350_All	hexokinase	EC：2.7.1.1	Unigene95229_All	mannose-6-phosphate isomerase	EC：5.3.1.8
Unigene21993_All	hexokinase	EC：2.7.1.1	Unigene95230_All	mannose-6-phosphate isomerase	EC：5.3.1.8
Unigene25083_All	hexokinase	EC：2.7.1.1	Unigene95231_All	mannose-6-phosphate isomerase	EC：5.3.1.8
Unigene25293_All	hexokinase	EC：2.7.1.1	Unigene95232_All	mannose-6-phosphate isomerase	EC：5.3.1.8
Unigene25445_All	hexokinase	EC：2.7.1.1	Unigene95233_All	mannose-6-phosphate isomerase	EC：5.3.1.8
Unigene26617_All	hexokinase	EC：2.7.1.1	Unigene95234_All	mannose-6-phosphate isomerase	EC：5.3.1.8
Unigene26744_All	hexokinase	EC：2.7.1.1	Unigene95235_All	mannose-6-phosphate isomerase	EC：5.3.1.8
Unigene31698_All	hexokinase	EC：2.7.1.1	Unigene95236_All	mannose-6-phosphate isomerase	EC：5.3.1.8
Unigene31732_All	hexokinase	EC：2.7.1.1	Unigene95237_All	mannose-6-phosphate isomerase	EC：5.3.1.8
Unigene45996_All	hexokinase	EC：2.7.1.1	Unigene95238_All	mannose-6-phosphate isomerase	EC：5.3.1.8
Unigene45998_All	hexokinase	EC：2.7.1.1	Unigene95239_All	mannose-6-phosphate isomerase	EC：5.3.1.8
Unigene45999_All	hexokinase	EC：2.7.1.1	Unigene95240_All	mannose-6-phosphate isomerase	EC：5.3.1.8
Unigene46001_All	hexokinase	EC：2.7.1.1	Unigene95241_All	mannose-6-phosphate isomerase	EC：5.3.1.8
Unigene65955_All	hexokinase	EC：2.7.1.1	Unigene95242_All	mannose-6-phosphate isomerase	EC：5.3.1.8
Unigene70492_All	hexokinase	EC：2.7.1.1	Unigene95243_All	mannose-6-phosphate isomerase	EC：5.3.1.8
Unigene70493_All	hexokinase	EC：2.7.1.1	Unigene95244_All	mannose-6-phosphate isomerase	EC：5.3.1.8
Unigene70497_All	hexokinase	EC：2.7.1.1	Unigene95245_All	mannose-6-phosphate isomerase	EC：5.3.1.8
Unigene70498_All	hexokinase	EC：2.7.1.1
Unigene77957_All	hexokinase	EC：2.7.1.1
Unigene82308_All	hexokinase	EC：2.7.1.1
Unigene91702_All	hexokinase	EC：2.7.1.1
CL18900.Contig1_All	phosphomannomutase	EC：5.4.2.8
CL18900.Contig2_All	phosphomannomutase	EC：5.4.2.8
CL18900.Contig3_All	phosphomannomutase	EC：5.4.2.8
CL5233.Contig10_All	phosphomannomutase	EC：5.4.2.8
CL5233.Contig11_All	phosphomannomutase	EC：5.4.2.8
CL5233.Contig1_All	phosphomannomutase	EC：5.4.2.8
CL5233.Contig2_All	phosphomannomutase	EC：5.4.2.8
CL5233.Contig3_All	phosphomannomutase	EC：5.4.2.8
CL5233.Contig4_All	phosphomannomutase	EC：5.4.2.8
CL5233.Contig5_All	phosphomannomutase	EC：5.4.2.8
CL5233.Contig6_All	phosphomannomutase	EC：5.4.2.8
CL5233.Contig7_All	phosphomannomutase	EC：5.4.2.8
CL5233.Contig8_All	phosphomannomutase	EC：5.4.2.8
CL5233.Contig9_All	phosphomannomutase	EC：5.4.2.8
CL8971.Contig6_All	phosphomannomutase	EC：5.4.2.8
Unigene103210_All	phosphomannomutase	EC：5.4.2.8
Unigene110819_All	phosphomannomutase	EC：5.4.2.8
Unigene52121_All	phosphomannomutase	EC：5.4.2.8
Unigene52122_All	phosphomannomutase	EC：5.4.2.8
Unigene52124_All	phosphomannomutase	EC：5.4.2.8
Unigene52125_All	phosphomannomutase	EC：5.4.2.8
Unigene52131_All	phosphomannomutase	EC：5.4.2.8
