# Supplementary material for: De Novo Transcriptome Assembly and Characterization of the Synthesis Genes of Bioactive Constituents in Abelmoschus esculentus (L.) Moench
Source: Genes (Basel). 2018 Feb 27;9(3):130. doi: 10.3390/genes9030130 (PMC5867851; doi:10.3390/genes9030130)
Supplement: Supplementary file 1 [file genes-09-00130-s001.zip › Supplemental final/TableS8.xlsx]

## Sheet: xylosyltransferase
geneID	R	S	L	Fl	Fr
CL14264.Contig1_All	5.10587	1.44023	0.990133	0.6336	4.31243
CL14264.Contig2_All	11.3712	4.43293	3.0379	0.824967	7.7881
CL14264.Contig4_All	0.290633	0.644433	0.317833	0.0871333	2.59997
CL14264.Contig5_All	3.53393	2.11363	1.17143	0.831533	3.38327
CL14264.Contig6_All	7.9334	5.6666	2.1243	1.3317	7.28533
CL14264.Contig7_All	6.1274	2.45433	1.83303	0.5482	4.35067
CL1562.Contig10_All	0.420267	1.0906	0.231	0.3025	1.38973
CL1562.Contig11_All	0.626833	1.20773	0.372633	0.766067	1.31223
CL1562.Contig4_All	0	0.0202333	0.0402667	0	1.63537
CL1562.Contig5_All	0	0.286333	1.7442	0.441567	6.2695
CL1562.Contig6_All	0.229367	0.583333	0.204767	0.169433	0.7892
CL1562.Contig9_All	0.331633	0.9535	0.210433	0.114767	0.6856
CL15915.Contig10_All	0.7355	1.42547	0.6571	0.588533	1.89617
CL15915.Contig11_All	1.01307	1.9661	0.263167	0.837167	1.781
CL15915.Contig2_All	13.9914	9.8938	3.4057	4.3484	11.7761
CL15915.Contig3_All	6.93283	3.49843	6.65773	0.960767	9.28287
CL15915.Contig4_All	6.45207	4.64563	1.7435	3.5752	6.10697
CL15915.Contig6_All	6.25227	4.35013	1.77057	1.6896	5.13957
CL15915.Contig8_All	6.10053	4.57807	2.27343	1.20357	5.7749
CL15915.Contig9_All	7.70633	0.0491	0	0	0
CL16238.Contig11_All	0.0918667	0.0674	0.0588	0	0.100467
CL16238.Contig12_All	0.194633	0.3357	0.143367	0.0329667	0.422567
CL16238.Contig2_All	1.14293	0.531067	0.234667	0.0957333	0.3894
CL16238.Contig6_All	0.800667	0.452867	0.239367	0.0858667	0.289267
CL16238.Contig8_All	0.0926	0.0679	0.0592667	0	0.101267
CL16238.Contig9_All	0.0902333	0.0661667	0.0577333	0	0.0986667
CL17005.Contig1_All	2.10817	2.76887	0.313033	0.1912	2.17693
CL17005.Contig2_All	0.220867	0.56	0.248567	0.124433	0.513367
CL17005.Contig3_All	0.583233	0.8208	0.0654	0.1037	0.6856
CL17005.Contig4_All	0.267	0.552633	0.110633	0.0615	0.315767
CL17005.Contig5_All	0.746767	1.0132	0.1706	0.0821667	0.6636
CL17005.Contig6_All	1.29813	1.25127	0.177967	0.219	1.70223
CL17005.Contig7_All	2.49323	2.33377	0.5635	0.634267	3.4803
CL1869.Contig10_All	2.2357	1.775	1.26333	1.09477	1.30963
CL1869.Contig11_All	1.30173	1.21227	0.348333	0.393467	0.896767
CL1869.Contig12_All	1.68047	1.15167	0.544133	0.6411	2.45097
CL1869.Contig1_All	2.1037	1.8418	0.7169	0.393633	1.18853
CL1869.Contig2_All	4.2646	2.47677	1.28087	0.726333	2.51393
CL1869.Contig3_All	0.839767	0.774633	0.4497	0.499733	0.508867
CL1869.Contig4_All	1.87547	1.45203	0.7176	0.6983	1.09037
CL1869.Contig5_All	1.527	1.08787	0.6983	0.875167	1.00953
CL1869.Contig6_All	2.1757	1.45523	0.811767	1.10027	1.15567
CL1869.Contig7_All	1.89297	1.2009	0.876533	0.777233	1.37753
CL1869.Contig8_All	2.7584	1.6322	0.782067	1.37677	1.56853
CL1869.Contig9_All	1.43557	1.0348	0.6196	0.865467	2.09257
CL27595.Contig1_All	2.39507	2.59303	0.289033	4.64017	2.4065
CL27595.Contig2_All	22.9101	3.14133	0.3777	19.7761	1.05657
CL27595.Contig3_All	2.7145	2.31527	0.1625	6.3768	2.05637
CL27595.Contig4_All	2.72497	1.2994	0.0674333	4.94587	1.4182
CL5920.Contig1_All	2.8918	4.4682	1.03803	2.51407	2.03123
CL5920.Contig2_All	4.81003	9.49463	2.5068	3.901	5.94247
CL5920.Contig3_All	1.52977	2.05587	0.267233	0.926067	0.6766
CL5920.Contig4_All	2.4625	5.2267	1.18947	1.9701	2.98667
CL6441.Contig10_All	1.78203	2.81827	0.8266	1.14957	1.3118
CL6441.Contig11_All	14.8382	35.8629	10.1305	6.69283	10.1084
CL6441.Contig1_All	2.2327	2.45337	0.495033	0.316833	1.29663
CL6441.Contig2_All	1.92657	2.56987	0.189467	0.5046	0.989867
CL6441.Contig3_All	2.80437	5.87553	1.92873	1.57117	2.50553
CL6441.Contig4_All	7.8093	18.8549	2.60127	19.3383	4.45527
CL6441.Contig5_All	11.2047	23.0997	6.8544	3.22507	9.59523
CL6441.Contig6_All	12.5625	30.3135	8.49727	4.73633	6.01467
CL6441.Contig7_All	3.12403	7.98077	1.40857	3.3535	1.99477
CL6441.Contig8_All	5.1762	10.0216	1.87407	9.66153	3.58123
CL6441.Contig9_All	7.46553	12.0662	4.39167	2.3398	4.68907
CL7523.Contig2_All	1.3792	1.33067	0.921433	0.0147667	13.5267
CL7523.Contig3_All	3.65033	1.24643	0.0454333	0	1.6402
CL7523.Contig4_All	1.3532	0.969267	0.222933	0	7.682
CL7523.Contig5_All	1.28153	1.62127	0.514967	0.0882333	9.0168
CL7523.Contig6_All	3.09603	3.28647	1.76107	0.1335	27.793
CL7523.Contig7_All	2.541	2.1252	0.569933	0.0936333	9.99437
CL7523.Contig8_All	1.58987	2.01547	0.797367	0	11.6152
CL7895.Contig2_All	3.34973	0	0.0562667	0.0226333	0.1089
Unigene113073_All	0	0.103467	0.622133	1.63497	0.234033
Unigene2373_All	2.29033	4.58337	1.08013	2.26667	2.31733
Unigene2374_All	6.43193	9.00947	4.02987	6.56203	7.36427
Unigene2375_All	4.23437	7.41137	2.10647	3.19113	5.69597
Unigene2376_All	4.97373	8.17297	2.65457	3.38463	3.82583
Unigene2377_All	4.00033	7.0424	1.81927	2.9769	4.84077
Unigene2378_All	2.05537	5.3753	1.02633	1.37733	2.47853
Unigene2379_All	0.9839	1.6922	0.435833	0.650667	1.01317
Unigene2380_All	5.93623	13.0245	2.79113	5.3619	8.23193
Unigene2381_All	0.9329	0.954133	0.303367	0.801567	1.19287
Unigene2382_All	2.0033	4.166	0.864767	1.89617	1.8586
Unigene2383_All	11.5994	26.6166	5.99783	8.25823	15.7461
Unigene2384_All	2.78057	5.45097	1.37727	2.7064	3.49663
Unigene2385_All	3.4563	7.14363	1.8431	3.03537	3.4043
Unigene2386_All	9.06833	23.5846	4.7391	8.90993	8.08953
Unigene2586_All	2.0283	1.25463	0.4199	0.157833	1.36867
Unigene37583_All	1.9092	2.08607	0.834067	1.12363	4.17473
Unigene46742_All	0.414633	3.63817	0.227433	0.0849333	4.7143
Unigene54895_All	5.37657	4.92823	0.647567	0.637567	4.2455
Unigene62104_All	2.334	5.5881	7.72923	0.4521	3.83107
Unigene64027_All	0.732833	1.48183	0.0942333	0.500633	0.9029
Unigene82062_All	1.61093	0.275733	0.0518	0.2937	1.3399
Unigene86949_All	2.85553	8.88593	1.1629	7.0457	1.5447
Unigene95189_All	2.9561	2.60373	0.749633	2.41877	2.3929
Unigene95190_All	2.8637	2.46983	1.06047	0.449067	1.9355
Unigene95191_All	1.8282	0.984933	0.2834	0.613567	0.387567
Unigene95192_All	2.10753	1.14997	0.0796	0.447033	0.377833
Unigene95193_All	0.3266	0.166667	0	0.172733	0.0793333
Unigene95194_All	1.49963	1.20357	0.365433	0.199	1.20837
Unigene95195_All	0.9181	0.688767	0.517033	0.3125	0.676533
Unigene95196_All	1.64253	0.7593	0.0381	1.21327	0.764
Unigene98156_All	0	0	0.410167	1.0884	0.2783

## Sheet: mannosyltransferase
geneID	R	S	L	Fl	Fr
CL11657.Contig1_All	0.0213667	0.0462667	0	0	0.0626
CL11657.Contig2_All	0.5578	1.24593	0.217767	0.1746	1.1411
CL1208.Contig25_All	0.2563	0.295267	0.194767	0.2492	0.364767
CL1208.Contig26_All	2.2394	2.0505	0.755433	1.81963	2.40147
CL1208.Contig27_All	0.2212	0.204933	0.139567	0.115833	0.435467
CL1208.Contig28_All	0.3075	0.2946	0.152533	0.139767	0.543933
CL1208.Contig29_All	2.1031	1.48533	0.983933	0.886833	1.99617
CL1208.Contig30_All	0.327467	0.412667	0.210633	0.188733	0.529
CL1208.Contig31_All	0.260967	0.196267	0.144033	0.1114	0.4097
CL1208.Contig32_All	0.567267	0.4413	0.334633	0.268433	0.6862
CL1208.Contig33_All	0.473133	0.355367	0.180467	0.278933	0.6396
CL1208.Contig34_All	0.292833	0.3023	0.186433	0.226367	0.444033
CL1208.Contig35_All	0.308233	0.1703	0.1673	0.226	0.407033
CL1208.Contig36_All	1.648	1.5537	0.4889	0.921033	1.60577
CL1208.Contig37_All	0.9687	0.2351	0.165367	0.0906667	0.5803
CL15546.Contig1_All	1.04373	0.514367	0.329233	0.1684	1.17903
CL15546.Contig2_All	4.37253	4.0153	2.00987	0.206	4.25423
CL15546.Contig3_All	6.59877	5.01233	2.57877	0.336233	5.77467
CL15546.Contig4_All	6.9833	5.81253	1.76187	0.2094	6.65473
CL15546.Contig5_All	1.6695	1.93597	1.35693	1.16393	2.16453
CL15546.Contig6_All	2.04657	2.12007	1.1445	0.582433	2.4488
CL15546.Contig7_All	1.64807	1.65617	1.14153	1.21803	2.0774
CL18967.Contig1_All	2.1668	2.19327	0.6186	1.7802	2.93987
CL18967.Contig2_All	1.35	1.32273	0.3892	1.3541	0.7696
CL18967.Contig3_All	5.20923	3.20613	1.5467	2.05393	4.3207
CL18967.Contig4_All	5.57647	3.6005	0.9639	3.24043	3.04753
CL18967.Contig5_All	0.967433	1.04017	0.330233	0.807467	0.745433
CL18967.Contig6_All	6.19143	3.70553	3.20147	10.9293	6.824
CL2188.Contig11_All	0.991567	1.1652	0.499733	0.580867	1.9178
CL2188.Contig1_All	0.497433	0.998467	0.186567	0.170633	1.1415
CL2188.Contig2_All	0.2375	0.321067	0.207	0.1154	0.521967
CL2188.Contig3_All	2.4589	2.56223	1.03507	0.553267	3.96453
CL2188.Contig4_All	2.5717	2.86047	1.23083	0.515267	3.5701
CL2188.Contig5_All	0.302467	0.561367	0.166933	0.0719667	0.8048
CL2188.Contig6_All	0.7944	1.06867	0.507433	0.369067	1.66433
CL2188.Contig7_All	3.12187	4.86817	0.980433	0.591767	8.55867
CL2188.Contig8_All	0.726633	1.1987	0.274467	0.2566	1.4274
CL2188.Contig9_All	2.60313	3.20183	1.8787	2.34207	5.38603
CL25521.Contig10_All	2.153	2.7401	1.54177	1.81277	3.28843
CL25521.Contig11_All	1.6075	1.53913	0.763967	0.416767	1.36167
CL25521.Contig12_All	0.825033	0.833967	0.587967	0.2353	0.898067
CL25521.Contig13_All	0.367067	0.3785	0.3194	0.0813	0.415867
CL25521.Contig14_All	1.87997	1.18843	0.398333	0.386967	0.718233
CL25521.Contig15_All	2.8309	2.42383	1.3457	1.17093	1.07823
CL25521.Contig16_All	0.947267	0.694933	0.406333	0.2133	0.459533
CL25521.Contig17_All	0.490033	0.7834	0.585367	0.584367	0.2377
CL25521.Contig1_All	0.279267	0.183	0.2072	0.0524	0.383967
CL25521.Contig2_All	0.232767	0.248033	0.0999333	0.221233	0.228333
CL25521.Contig3_All	4.7016	5.22193	1.63563	1.98107	3.06517
CL25521.Contig4_All	1.64063	1.40057	0.4828	0.428033	0.958933
CL25521.Contig5_All	1.87893	1.1356	1.2455	0.610733	2.64053
CL25521.Contig6_All	1.2725	0.890467	0.327533	0.255267	0.475133
CL25521.Contig7_All	1.63683	1.03353	0.701	0.632	2.42847
CL25521.Contig8_All	0.260967	0.229933	0.186433	0.0673333	0.252833
CL25521.Contig9_All	0.206367	0.193633	0.262333	0.026	0.233767
CL2855.Contig10_All	0.797767	0.641233	0.1803	0.538033	0.627133
CL2855.Contig11_All	0.240033	0.0823667	0.0274667	0.181733	0.261267
CL2855.Contig12_All	0.325733	0.363533	0.123367	0.318033	0.603667
CL2855.Contig13_All	0.542367	0.607867	0.0694	0.3094	0.375033
CL2855.Contig14_All	0.191733	0.178567	0.0721333	0.179133	0.312933
CL2855.Contig15_All	0.135933	0.158933	0.0138667	0.4084	0.223633
CL2855.Contig16_All	0.3253	0.170167	0.0185333	0.3163	0.366467
CL2855.Contig17_All	0.258567	0.219233	0	0.186967	0.272533
CL2855.Contig18_All	0.130167	0.0822333	0.0266	0.0923667	0.051
CL2855.Contig19_All	0.110233	0.1439	0.0226	0.2625	0.255533
CL2855.Contig20_All	0.4894	0.3069	0.0332333	0.3494	0.570433
CL2855.Contig7_All	0.414967	0.238533	0.205167	0.645967	0.383367
CL2855.Contig8_All	0.0736333	0.0389667	0.0126	0.0878667	0.0241667
CL2855.Contig9_All	0.143067	0.0733333	0.0244333	0.1331	0.279667
CL3499.Contig10_All	0.1023	0.203167	0	0	0.216767
CL3499.Contig11_All	0.948833	1.36567	0.160133	0.134633	1.32737
CL3499.Contig12_All	0.271067	0.3406	0.0858667	0.0957667	0.4251
CL3499.Contig13_All	0.435233	0.561233	0.103867	0.137833	1.08917
CL3499.Contig14_All	0.1556	0.0931667	0.0442667	0.0215	0.243533
CL3499.Contig15_All	0.269467	0.214333	0.0727667	0.0755333	0.393833
CL3499.Contig16_All	0.111567	0.0643	0.0251333	0	0.115767
CL3499.Contig17_All	0.5142	0.558867	0.0908667	0.1113	1.02747
CL3499.Contig18_All	0.366167	0.4464	0.173933	0.0607	0.656867
CL3499.Contig19_All	0.1513	0.0777333	0.0309333	0.0209	0.224567
CL3499.Contig1_All	0.1819	0.0987	0.0124333	0	0.175067
CL3499.Contig20_All	0.3219	0.431433	0.0747667	0.0684667	0.548333
CL3499.Contig21_All	0.322167	0.3465	0.0729667	0.0274667	0.5022
CL3499.Contig22_All	0.111733	0.0549	0.0251667	0	0.115967
CL3499.Contig23_All	0.3081	0.455567	0.0883333	0.112833	0.583633
CL3499.Contig24_All	0.200133	0.174767	0.0397333	0.0265333	0.146867
CL3499.Contig25_All	1.94597	2.16393	0.6946	0.6057	2.81973
CL3499.Contig26_All	0.741367	0.8956	0.0738	0.0478	0.968367
CL3499.Contig27_All	0.231933	0.1999	0	0	0.1933
CL3499.Contig28_All	0.1884	0.1658	0.0583667	0.0558	0.193033
CL3499.Contig2_All	0.3093	0.235967	0.1179	0.0795667	0.472667
CL3499.Contig3_All	0.3986	0.2815	0.1152	0.0876	0.4502
CL3499.Contig4_All	0.366067	0.4252	0.121767	0.148567	0.599067
CL3499.Contig5_All	0.2556	0.246267	0.0755	0.0484	0.4506
CL3499.Contig6_All	0.576267	0.672067	0.2615	0.222733	0.927167
CL3499.Contig7_All	0.410867	0.368233	0.1237	0.0974333	0.692733
CL3499.Contig8_All	0.242333	0.195633	0.104367	0.0823	0.390333
CL3499.Contig9_All	0.0798333	0.0829	0.0611	0	0.1672
CL3637.Contig10_All	1.6672	2.08003	1.21117	2.07577	2.28967
CL3637.Contig11_All	1.03703	0.855167	0.534667	0.814633	0.6368
CL3637.Contig12_All	0.1877	0.177633	0.0660667	0.160633	0.206133
CL3637.Contig13_All	0.471933	0.5766	0.4465	1.17747	0.6943
CL3637.Contig14_All	0.1489	0.133167	0.196733	0.116833	0.0976667
CL3637.Contig15_All	0.141067	0.159733	0.183033	0.165267	0.185233
CL3637.Contig16_All	1.24113	1.07533	0.717633	0.990733	1.6014
CL3637.Contig17_All	0.1538	0.246967	0.202133	0.2662	0.347167
CL3637.Contig18_All	0.181133	0.203033	0.0800667	0.5358	0.280367
CL3637.Contig19_All	1.18737	1.31253	0.7718	1.5253	1.20623
CL3637.Contig1_All	0.430633	0.620367	0.354433	0.984567	0.577867
CL3637.Contig20_All	0.362667	0.373233	0.266933	0.282267	0.513467
CL3637.Contig21_All	0.296233	0.5865	0.1566	0.455767	0.563567
CL3637.Contig22_All	0.925567	0.8912	0.304033	0.9596	0.943133
CL3637.Contig23_All	0.160133	0.5721	0.2424	0.357467	0.291067
CL3637.Contig24_All	0.2596	0.335	0.297767	0.266933	0.3292
CL3637.Contig25_All	0.169433	0.295567	0.119533	0.1801	0.343933
CL3637.Contig26_All	0.358433	0.351067	0.249033	0.257333	0.4406
CL3637.Contig27_All	0.269	0.283733	0.200167	0.214833	0.4214
CL3637.Contig28_All	0.0784	0.195867	0.128233	0.194333	0.280867
CL3637.Contig2_All	0.1718	0.299733	0.121167	0.182633	0.3488
CL3637.Contig3_All	0.134433	0.275267	0.1086	0.3043	0.166667
CL3637.Contig4_All	0.0538	0.115	0.1338	0.0624	0.208667
CL3637.Contig5_All	0.0495	0.144233	0.0624667	0.1367	0.120967
CL3637.Contig6_All	0.433667	0.2331	0.206933	0.235533	0.4729
CL3637.Contig7_All	0.0502333	0.1831	0.110867	0.181233	0.234433
CL3637.Contig8_All	0.0527667	0.148067	0.0853	0.0489667	0.104
CL3637.Contig9_All	0.0811	0.159167	0.140633	0.197467	0.326233
CL533.Contig10_All	0.238433	0.5255	0.201667	0.153233	0.1878
CL533.Contig11_All	2.28373	2.57213	1.02353	1.59167	2.2741
CL533.Contig12_All	0.288233	0.496167	0.126567	0.156967	0.208533
CL533.Contig13_All	0.134167	0.337367	0.158433	0.120633	0.0778667
CL533.Contig14_All	0.778333	1.37067	0.5412	0.400867	0.663967
CL533.Contig15_All	0	0	0	0	0
CL533.Contig16_All	0.0499	0.277467	0.0608667	0.1125	0.0726333
CL533.Contig17_All	0.557633	0.7448	0.2387	0.2887	0.5496
CL533.Contig1_All	1.9952	1.36537	1.0011	1.93067	1.88183
CL533.Contig2_All	0.277467	0.457167	0.2373	0.1974	0.2647
CL533.Contig3_All	0.2259	0.5386	0.145367	0.191633	0.219967
CL533.Contig4_All	0.397267	1.72317	0.61	0.386067	0.3028
CL533.Contig5_All	0.582867	0.7717	0.305	0.527767	0.5641
CL533.Contig6_All	0.3094	0.420167	0.253633	0.195433	0.219833
CL533.Contig7_All	1.85667	1.91607	0.7909	1.57477	1.59747
CL533.Contig8_All	0.736133	0.951	0.4675	0.528933	0.621567
CL533.Contig9_All	0.350967	0.377533	0.1822	0.313733	0.3136
CL5983.Contig10_All	0.545567	0.490267	0.322067	0.1964	0.7012
CL5983.Contig11_All	0.465333	0.605267	0.3322	0.113133	0.514767
CL5983.Contig12_All	0.390733	1.34903	0.3879	0.155867	1.3254
CL5983.Contig1_All	0.479967	0.523733	0.434367	0.218633	0.5978
CL5983.Contig2_All	0.419367	0.581267	0.237467	0.0238333	0.855067
CL5983.Contig3_All	3.66313	2.28563	1.48777	1.31633	3.45337
CL5983.Contig4_All	0.781367	0.883833	0.581933	0.3504	1.22987
CL5983.Contig5_All	1.5678	2.0878	1.07027	0.2732	0.761767
CL5983.Contig6_All	1.08833	1.07773	0.966067	0.565833	1.65467
CL5983.Contig7_All	0.502233	0.539167	0.287333	0.1329	0.6311
CL5983.Contig8_All	1.18117	0.880667	0.6265	0.546567	1.5309
CL5983.Contig9_All	2.07057	2.75153	0.998333	0.827867	2.10563
Unigene100572_All	0.760167	0	0	0	0
Unigene103044_All	0.975967	0	0	0	0
Unigene103102_All	0.955433	0	0	0	0
Unigene103943_All	0.709233	0	0	0	0
Unigene105326_All	0.440433	0	0	0	0
Unigene106100_All	0.239433	0	0	0	0
Unigene108435_All	0	0.498833	0	0	0.302367
Unigene11418_All	0.203633	0.155033	0.2059	0.0637	0.467567
Unigene114561_All	0	0	0	0.519167	0
Unigene117423_All	0	0	0	0.7233	0
Unigene117552_All	0	0	0	0.9629	0
Unigene117732_All	0	0	0	0.644433	0
Unigene117944_All	0	0	0	0.5349	0
Unigene31180_All	0.5831	0.344267	0.4766	0.330333	1.09163
Unigene36088_All	0.0256	0	0	0.0270333	0.0975667
Unigene36089_All	0.0923667	0	0	0	0.0607
Unigene36090_All	0.9052	0.659933	0.247767	0.4601	0.569633
Unigene36091_All	0.0836	0	0	0	0.0823
Unigene36092_All	0.118933	0.158833	0	0.142767	0.492567
Unigene36093_All	1.70893	1.6296	0.462067	1.1805	2.14147
Unigene36094_All	0.364833	0.107033	0.105467	0.0591	0.0511667
Unigene36095_All	0.665767	0.435733	0.0941	0.7084	0.423067
Unigene36096_All	0.0280333	0	0	0.0296	0.106767
Unigene36097_All	1.9401	1.4256	0.354867	1.1845	1.52
Unigene61750_All	0.491333	1.61983	0.3391	0.462367	0.524367
Unigene61751_All	1.2799	1.57103	0.5825	0.643367	0.9442
Unigene66126_All	0.939133	0	0	0	0
Unigene74333_All	0.654	0	0	0	0
Unigene8103_All	1.1987	0	0	0	0
Unigene82309_All	0.975367	0	0	0	0

## Sheet: glucosyltransferase
geneID	R	S	L	Fl	Fr
CL10133.Contig1_All	0.430767	0.390767	2.68717	13.2397	5.2319
CL10133.Contig2_All	6.72893	5.3645	0.4289	0.175867	6.22253
CL10133.Contig3_All	0	0	0	0	0.348167
CL10150.Contig1_All	15.6164	18.4095	331.037	23.5948	16.5133
CL10150.Contig2_All	1.3342	0.2091	0.806033	0.5407	4.34677
CL10150.Contig3_All	6.57827	0.0281667	3.09123	0	0.0256667
CL10150.Contig4_All	24.6034	0.708167	14.4896	0	0.670467
CL10150.Contig5_All	7.42047	1.2076	6.5583	0.0286667	1.1391
CL10465.Contig1_All	0.0748333	0	1.27117	0	0.0739333
CL10628.Contig1_All	0.0813	1.01203	0.794933	0.1829	0.610733
CL10628.Contig2_All	0.0497	0.731233	0.5361	0.330867	0.7479
CL10628.Contig3_All	0.3113	8.3313	9.14653	0.137667	5.00277
CL10628.Contig4_All	0.447067	3.00173	3.0269	1.17303	3.1279
CL10813.Contig1_All	2.1449	1.41897	0.673667	0.152167	3.189
CL10813.Contig2_All	3.3236	2.12	0.911467	0.107567	3.28247
CL10813.Contig3_All	2.4494	2.64367	0.7317	0.3467	3.6188
CL11610.Contig2_All	0.780967	2.12093	1.2082	0.2532	5.46413
CL11610.Contig3_All	1.34473	4.64797	1.63157	0.425867	4.6394
CL12030.Contig11_All	0.892333	0.370833	0.141167	0.266167	0.7203
CL12030.Contig1_All	0.624267	0.182467	0.0721333	0.209467	0.303433
CL12030.Contig2_All	1.58377	0.444733	0.2108	0.703267	0.485933
CL12030.Contig8_All	0.831167	0.4405	0.324933	0.348633	0.663933
CL12038.Contig1_All	0	0.0894667	2.23083	0.226767	0.541567
CL12038.Contig2_All	0.0130333	0.293233	15.379	0.428667	2.91023
CL12038.Contig3_All	0	0.853967	13.196	0.212033	4.14007
CL12038.Contig4_All	34.5384	3.36263	0.940633	0.0134667	0.305067
CL12038.Contig5_All	0.0191667	3.877	19.7221	7.2347	15.1553
CL12038.Contig6_All	0	0.110667	2.7898	0	0.9923
CL1208.Contig11_All	0.193	0.436233	0.673533	0.294867	0.398767
CL12256.Contig1_All	4.45	4.71133	0.194567	0.0178333	0.692567
CL12256.Contig2_All	5.73453	5.6805	2.6254	0.180233	0.226367
CL12256.Contig3_All	3.5973	0.889067	0.0711333	0.0174667	0.0424
CL13090.Contig1_All	3.94777	0.0741333	0.0109333	0	0.0224333
CL13090.Contig2_All	0.0881333	0.1988	0	0	0.770333
CL13317.Contig1_All	0.951467	2.62297	14.5158	0	2.4111
CL13322.Contig1_All	0	3.25847	5.10377	0	3.89147
CL13322.Contig2_All	0.0126	4.08727	5.173	0.0149	3.7837
CL13322.Contig3_All	0	2.64343	1.4795	0	0.641533
CL1374.Contig10_All	0.5162	0.317333	1.03213	0	0.115933
CL1374.Contig2_All	5.84907	0.167633	0.0269	0.0315667	0.203533
CL1374.Contig3_All	0.5227	0.2749	0.741633	0	0.0182667
CL1374.Contig4_All	0.789467	0.4641	1.20467	0.0223	0.0762
CL1374.Contig5_All	0.671133	0.371467	1.40583	0	0.125267
CL1374.Contig6_All	0.607867	0.417	1.28463	0	0.101967
CL1374.Contig7_All	1.2839	0.789433	1.8802	0.0126	0.145067
CL1374.Contig8_All	0.867367	0.4568	1.43417	0	0.120867
CL1374.Contig9_All	7.48447	1.7825	4.0397	0.139467	0.550933
CL13819.Contig1_All	0.224833	0.382867	0.321133	0.729767	0.196767
CL1403.Contig1_All	2.05867	1.52057	0.671	0.630333	0.9331
CL1403.Contig2_All	0.356433	0.884533	0.2591	0	0.681433
CL1403.Contig3_All	1.34847	1.32243	0.386467	0.527933	1.0437
CL1403.Contig4_All	2.49947	2.11947	1.05363	0.4143	1.8269
CL1403.Contig5_All	1.0917	2.965	0.898333	0.0116333	1.3035
CL14336.Contig1_All	2.77613	3.644	1.10587	1.31627	4.5467
CL14336.Contig2_All	4.2829	4.12827	2.13297	2.7915	5.04057
CL14603.Contig1_All	22.2782	0.483367	0.160033	19.7958	45.9315
CL14603.Contig2_All	0.572533	0.0619667	1.1197	67.3203	17.4825
CL14603.Contig3_All	2.79333	0	0.3289	0	12.6518
CL14603.Contig4_All	0.863767	0	0.1297	0	6.33277
CL15406.Contig1_All	0.5176	0	0.166133	8.13767	0.695167
CL15432.Contig1_All	1.05863	0.243833	0.0536	0.155733	0.348767
CL15432.Contig2_All	0.4634	0.884067	0.162867	0.0580667	0.3141
CL15432.Contig3_All	1.21707	0.1806	0.0941	0.201033	0.209767
CL1615.Contig2_All	29.4748	0.1071	0	0	0
CL1615.Contig3_All	1.0975	0.9141	0.2955	0.757	1.4446
CL1615.Contig4_All	0.7358	0.144567	0.0492667	0.1533	7.08157
CL1615.Contig5_All	2.0296	0.0141	0	0	1.33807
CL1615.Contig6_All	2.6269	1.7479	0.564533	2.1913	2.4801
CL16438.Contig1_All	1.9256	2.68207	10.7281	15.8235	2.59737
CL16438.Contig2_All	0.459533	2.05223	1.64873	2.9623	1.0841
CL16438.Contig3_All	3.25327	8.8135	8.1714	24.3403	7.09517
CL16438.Contig4_All	5.3435	5.53727	27.6094	43.113	6.2571
CL16438.Contig5_All	0.0142667	0.148033	0.272067	0	0.403067
CL16438.Contig6_All	0.104967	1.32683	1.7124	0	0.485167
CL16438.Contig7_All	0.098	0.8164	1.68163	0	2.05137
CL17754.Contig1_All	1.81503	1.16197	16.3572	8.15487	8.7741
CL17754.Contig2_All	10.6679	8.41313	8.3822	8.3447	46.0366
CL17815.Contig1_All	0.0235333	1.48483	0	1.1936	0.501433
CL17815.Contig2_All	0.167667	0.246267	0.615467	0.6766	4.94697
CL17815.Contig3_All	0.350133	0	0.0258	1.7066	13.6675
CL17815.Contig4_All	0	0.219733	0	1.2327	0
CL18023.Contig1_All	16.5673	0.599667	2.4015	614.989	1.1043
CL18155.Contig1_All	3.56683	2.27687	0.3315	0	0.841
CL18155.Contig2_All	3.09783	7.41	1.21367	0.3344	3.55017
CL18656.Contig1_All	1.16443	0	0.4432	0.532167	0
CL19893.Contig1_All	0.232833	0.0389333	0.0493333	0.8618	0.684767
CL19893.Contig2_All	0.0841	0.0429	0.0143333	0.0333333	17.277
CL19893.Contig3_All	0.776567	0	0.0125333	13.8569	8.97403
CL19893.Contig4_All	5.37723	0.1042	3.20477	5.25733	10.1604
CL19893.Contig5_All	0.246067	0	0.0239667	3.83607	2.29297
CL19893.Contig6_All	2.197	1.126	1.2063	2.0103	3.83557
CL19893.Contig7_All	0.616033	0.376967	0.223333	0.5588	0.530333
CL19893.Contig8_All	0.586667	0.176633	0.406933	0.5378	0.9412
CL19980.Contig1_All	2.36097	0.0388333	0	0	0
CL19980.Contig2_All	1.66853	0	0.089	0	0
CL20621.Contig1_All	2.5882	2.47683	1.15187	0.330033	2.83517
CL20621.Contig2_All	6.355	6.1584	1.60453	1.04963	5.4142
CL21498.Contig1_All	1.79973	1.0112	0.398533	0.6603	0.356233
CL21498.Contig2_All	0	0	0.135467	0.1464	2.73183
CL21498.Contig3_All	0	0	0	0.139	0.694
CL21713.Contig10_All	1.664	0.338267	0.115033	0.106333	1.58847
CL21713.Contig11_All	2.16553	0.161433	0.3195	0.706833	0.150333
CL21713.Contig12_All	5.69767	0.5635	0.1825	1.17887	1.8009
CL21713.Contig1_All	0.343533	0.499067	0.125967	0.0215667	2.51537
CL21713.Contig2_All	0.3379	0.212833	0.0716	0	0.7201
CL21713.Contig3_All	16.3339	0.214	0.207633	0.6784	0.679433
CL21713.Contig4_All	3.52987	0.2302	1.63053	1.324	0.247233
CL21713.Contig5_All	0.345733	0.134333	0.0131	10.1174	5.97887
CL21713.Contig6_All	0.313767	0.0965667	0.0624667	0.213133	0.154267
CL21713.Contig7_All	0.0154	0.0156	0	0.0728	1.24813
CL21713.Contig8_All	0.0867667	0.116667	0	1.26127	1.3067
CL21713.Contig9_All	0.1479	0.0137	0	0.1671	1.2004
CL22246.Contig1_All	0	0	0	7.858	11.8101
CL22246.Contig2_All	0.2389	0.291867	0.0353	143.921	6.9757
CL22332.Contig1_All	0.0418667	1.05683	0.4648	0.0740333	0.101833
CL22807.Contig1_All	1.83193	0.319	0.164933	0.3188	52.6036
CL22807.Contig2_All	0.0230333	21.4934	57.3945	0.719933	100.944
CL22999.Contig1_All	0.0134	0.1433	0	0.0772333	0.129933
CL22999.Contig2_All	0.162033	0.374167	0.0269333	0.3439	0.371133
CL22999.Contig3_All	10.9405	3.78227	0	0.416133	3.40893
CL22999.Contig4_All	0.522833	0.2475	0.338333	0.257067	0.1586
CL22999.Contig5_All	0.9629	0.539367	0.4617	0.8512	0.7597
CL22999.Contig6_All	2.69837	0	0	0	0.0261333
CL22999.Contig7_All	0.882633	0.307967	0.882567	0.0265333	0.0577
CL22999.Contig8_All	0.3139	0.161767	0.0916667	0.269133	0.153267
CL22999.Contig9_All	3.19097	1.859	3.283	17.4699	1.62317
CL23300.Contig1_All	1.25487	0.0750333	0.0601667	195.785	36.0004
CL23300.Contig2_All	0.842067	0.498733	0.221167	52.5929	74.1776
CL23414.Contig10_All	0.156567	0.0607667	0.135333	0	0.0269667
CL23414.Contig11_All	0.162033	0.0629	0.1401	0	0.0279333
CL23414.Contig12_All	0.230133	0.115967	0.160033	0	0.0371333
CL23414.Contig13_All	0.4346	0.4771	0.277567	0.4439	0.372067
CL23414.Contig14_All	0.2229	0.0708	0.190533	0	0.0359333
CL23414.Contig15_All	0.212533	0.0737	0.1519	0	0.0374
CL23414.Contig16_All	0.255367	0.102133	0.288267	0	0.0493
CL23414.Contig17_All	0.908033	0.425767	0.598067	0.0130667	0.0711
CL23414.Contig18_All	0.0802333	0.0687	0.07	0.0106333	0.0259333
CL23414.Contig19_All	0.990233	0.511	0.115067	0.531833	0.508233
CL23414.Contig1_All	0.3429	0.169567	0.0821333	0.074	0.117967
CL23414.Contig20_All	0.218467	0.110067	0.151933	0	0.0352333
CL23414.Contig21_All	0.720067	0.534833	0.6062	0.416767	0.4516
CL23414.Contig22_All	0.2135	0.130133	0.1746	0	0.0459333
CL23414.Contig23_All	0.2357	0.134933	0.2132	0	0.0365
CL23414.Contig24_All	0.226067	0.113867	0.157167	0	0.0364667
CL23414.Contig25_All	0.206933	0.0686333	0.1415	0	0.0348333
CL23414.Contig26_All	0.762433	0.448233	0.3043	0.622967	0.526467
CL23414.Contig27_All	0.804	0.833933	0.340067	0.494467	0.5958
CL23414.Contig28_All	0.1657	0.0672667	0.1282	0	0.0255667
CL23414.Contig2_All	0.129567	0.126333	0.0761333	0.0137667	0.0376667
CL23414.Contig31_All	0.757233	0.5974	0.3602	0.373467	0.433533
CL23414.Contig32_All	0.234233	0.111733	0.169867	0	0.0394333
CL23414.Contig33_All	0.1439	0.137367	0.2137	0.0078	0.0445667
CL23414.Contig34_All	0.171233	0.0695333	0.1498	0	0.0264
CL23414.Contig35_All	3.1198	2.97327	1.11387	1.45257	2.10397
CL23414.Contig36_All	0.289367	0.346033	0.245533	0.188333	0.3355
CL23414.Contig37_All	0.939667	0.2569	0.661433	0	0.1562
CL23414.Contig39_All	0.213867	0.1312	0.323667	0	0.0331333
CL23414.Contig3_All	0.168233	0.114633	0.140867	0.00956667	0.0467667
CL23414.Contig40_All	0.233033	0.112633	0.128133	0	0.0448667
CL23414.Contig41_All	0.219733	0.1096	0.166633	0	0.0386667
CL23414.Contig44_All	0.849	0.494733	0.2402	0.705467	0.5165
CL23414.Contig45_All	0.4348	0.1326	0.3014	0	0.108533
CL23414.Contig46_All	0.1818	0.130133	0.1882	0	0.0352
CL23414.Contig47_All	1.88447	2.49357	0.700733	1.32973	1.83737
CL23414.Contig48_All	11.6174	0.561133	0.164733	0.1671	0.194267
CL23414.Contig49_All	1.82997	1.4848	0.441167	1.19323	0.633
CL23414.Contig4_All	0.2333	0.173467	0.176333	0.0112667	0.0723333
CL23414.Contig50_All	1.0402	1.2052	0.4451	0.878767	0.957
CL23414.Contig51_All	0.2215	0.1057	0.160733	0	0.0373
CL23414.Contig52_All	0.558967	0.462333	0.4302	0.3089	0.579433
CL23414.Contig53_All	0.581567	0.584833	0.332633	0.283333	0.598633
CL23414.Contig54_All	0.948167	1.21657	0.510567	0.622133	0.7796
CL23414.Contig55_All	0.206667	0.0786333	0.1506	0	0.0348333
CL23414.Contig56_All	0.2203	0.0966333	0.2087	0	0.0341
CL23414.Contig57_All	0.196667	0.0829333	0.2789	0.009	0.0441333
CL23414.Contig5_All	0.3691	0.164767	0.139233	0.0135667	0.0244333
CL23414.Contig6_All	1.79103	1.1744	0.541767	1.26453	0.956533
CL23414.Contig7_All	0.1545	0.0807	0.1223	0.00876667	0.0429333
CL23414.Contig8_All	0.211933	0.0772333	0.1389	0	0.0342
CL23414.Contig9_All	0.142233	0.0444	0.0890333	0	0.0396667
CL23937.Contig1_All	1.56473	0.662633	0.416	0	2.95553
CL23937.Contig2_All	1.5645	0.688767	0.238567	0	4.698
CL242.Contig1_All	38.0396	12.7129	3.3836	0	0.4318
CL24885.Contig1_All	0.247333	0	5.65427	0.0174	0.0421
CL24885.Contig2_All	1.13853	0	1.35517	5.80413	0.0126333
CL24885.Contig3_All	13.3022	0.3881	4.3393	1.54447	3.8364
CL25739.Contig1_All	0.863833	0.453667	8.38353	3.67683	3.3255
CL25739.Contig2_All	6.93307	3.49603	5.87397	6.09077	23.5416
CL26037.Contig1_All	0.0113333	0.0231	14.8493	1.8787	0.0430667
CL26037.Contig2_All	0.1113	0.2339	0.0132667	6.3923	0.0407
CL26115.Contig4_All	0.2667	1.5252	1.71413	0.263	1.21777
CL26812.Contig1_All	0.1101	0.301533	0.0644667	0.329833	0.247667
CL26812.Contig3_All	5.44193	20.059	3.67807	0.487367	3.80743
CL26812.Contig4_All	1.5063	5.13457	1.3194	12.6135	10.4833
CL26812.Contig6_All	0.0900333	0.305433	0.0755667	0.633067	0.397567
CL26812.Contig8_All	0.250433	0.6096	0.111567	2.5362	1.64213
CL26957.Contig7_All	1.0775	1.8561	2.4761	2.38343	1.98383
CL27430.Contig2_All	1.32503	1.11927	0.3345	0.4836	1.10073
CL27887.Contig10_All	0.312567	1.34053	0.161333	0.171233	1.07653
CL27887.Contig11_All	0.0352333	0.134733	0.0112	0.0277	0.2279
CL27887.Contig12_All	0.0600667	0.239767	0.0601333	0.1611	0.233067
CL27887.Contig13_All	0.0782	0.0726667	0.00993333	0.0647	0.085
CL27887.Contig14_All	0.240967	0.592033	0.0636333	0.273067	0.171933
CL27887.Contig15_All	0.0637	0.0525667	0.00716667	0.0485333	0.0824
CL27887.Contig16_All	0.172033	0.130867	0.0200333	0.181167	0.1178
CL27887.Contig17_All	1.63813	1.7651	0.321267	1.29097	1.2503
CL27887.Contig18_All	0.256567	2.05643	0.4365	0.1495	2.17107
CL27887.Contig19_All	0.537267	0.6519	0.1664	0.5036	0.4383
CL27887.Contig1_All	0.226867	0.356033	0.131533	0.223033	0.213167
CL27887.Contig20_All	0.202767	0.5812	0.107767	0.100933	0.207933
CL27887.Contig21_All	0.700267	2.9163	5.81883	36.2473	2.9385
CL27887.Contig22_All	0.342233	1.32443	0.0494667	1.13773	0.334033
CL27887.Contig23_All	0.4969	0.389433	0.0791667	0.2194	0.2242
CL27887.Contig24_All	0.0306667	0.177533	0.0468333	0.0172	0.0897667
CL27887.Contig25_All	0.0325333	0.188467	0.0330667	0.0182667	0.0953
CL27887.Contig26_All	0.143433	0.244733	0.174667	0.4652	0.138
CL27887.Contig27_All	0.410933	0.431133	0.109467	0.2484	0.2139
CL27887.Contig28_All	0.222667	0.576833	0.203333	0.573867	0.413467
CL27887.Contig29_All	3.1766	3.9094	4.73473	22.6239	3.05663
CL27887.Contig2_All	0.0646	0.0679333	0.00726667	0.1033	0.0835333
CL27887.Contig30_All	0.233	1.30643	0.223667	0.2193	0.317367
CL27887.Contig31_All	0.0529	0.2711	0.0444	0.0198333	0.1121
CL27887.Contig32_All	0.0373667	0.1972	0.0379667	0.0209667	0.118467
CL27887.Contig33_All	0.0953	0.4843	0.0574	0.0660333	0.252733
CL27887.Contig3_All	0.4621	0.720533	0.177567	0.260867	0.293967
CL27887.Contig4_All	0.0394333	0.206867	0.0401667	0.0270667	0.0924333
CL27887.Contig5_All	0.0631667	0.368667	0.0545667	0.0405333	0.237933
CL27887.Contig6_All	0.061	0.428367	0.0439	0.0497	0.2801
CL27887.Contig7_All	0.469033	1.67723	0.0398	1.14803	0.4547
CL27887.Contig8_All	0.3682	0.641367	0.128767	0.0828	0.455967
CL27887.Contig9_All	0.263667	0.4758	0.118	0.0830333	0.202333
CL27972.Contig1_All	6.2082	0.998833	0.0338333	0.128233	0.1926
CL3423.Contig2_All	0.630333	0.738567	0.640267	0.550567	1.42593
CL3455.Contig12_All	0.1073	0.405733	0.0422	0.00706667	0.1613
CL3455.Contig21_All	0.634767	1.99397	0.0352667	0.0147333	0.2482
CL3455.Contig30_All	0.0270667	0.107467	0.00923333	0.0106667	0.0265667
CL3592.Contig10_All	0.365433	0.2154	0.663267	0.792467	1.3061
CL3592.Contig11_All	0.290167	0.0944	0.673567	0.239333	0.731867
CL3592.Contig12_All	1.43887	0.2295	4.45147	0	1.16327
CL3592.Contig13_All	0.363033	0.1565	2.315	0.210733	1.19233
CL3592.Contig14_All	0.3038	0.125067	0.743767	0.264633	0.8128
CL3592.Contig15_All	0.687067	0.3028	6.42037	0.014	2.43843
CL3592.Contig16_All	0.317667	0.0933	4.5956	0	1.43193
CL3592.Contig17_All	30.9009	3.2178	11.4951	0.3481	1.37207
CL3592.Contig18_All	3.03557	1.82343	0.906567	0.350933	5.9531
CL3592.Contig19_All	3.89887	1.9717	1.58353	0	6.4946
CL3592.Contig1_All	2.64753	0.484133	1.95753	0	0.765067
CL3592.Contig20_All	3.45177	1.9472	1.07133	0.120167	7.15437
CL3592.Contig21_All	0.0798333	0.325	0	0	2.55337
CL3592.Contig2_All	6.0222	1.13847	3.67057	0.0771	1.41753
CL3592.Contig3_All	0.421567	0.112567	5.23253	0	1.54887
CL3592.Contig4_All	3.58857	0.474767	12.2021	0.0594	3.66207
CL3592.Contig5_All	0.5882	0.149567	7.85657	0.1695	2.87803
CL3592.Contig6_All	1.1225	0.391133	6.36543	0.2776	2.3569
CL3592.Contig7_All	0	0.0817	0.5254	0	0.655433
CL3592.Contig8_All	3.87287	0.621167	2.63323	0	0.956267
CL3592.Contig9_All	0.954233	0.690467	10.991	0	1.33693
CL3655.Contig1_All	0.253333	1.1014	0.7845	10.6067	1.12533
CL3655.Contig2_All	1.74287	0.557333	0	2.33523	0.282833
CL3655.Contig3_All	2.64507	0.539833	0	3.18667	0.173667
CL3655.Contig4_All	2.04047	0.500433	0	2.26877	0.212033
CL3655.Contig5_All	0.0227333	0.669467	0.4946	7.33993	0.795
CL3655.Contig6_All	5.49397	3.14233	0.100533	0.770233	0.0754333
CL3655.Contig7_All	0.1844	2.3867	2.4869	42.8836	3.52193
CL3800.Contig1_All	1.26767	3.82777	0.0108	0.0474667	0.357833
CL3800.Contig2_All	1.48493	6.42377	0.0160333	0.0436	0.4783
CL3800.Contig3_All	6.1164	0	0.0212	0	0.102667
CL3800.Contig4_All	2.36137	6.18157	0.0206667	0.0227333	0.5849
CL3800.Contig5_All	9.2818	0.2206	0	0	0.100067
CL3800.Contig6_All	2.11357	10.8491	0.0303333	0.0986667	0.7682
CL4327.Contig4_All	0.486867	0	0	1.8377	0
CL4628.Contig10_All	0.0108667	0.0883667	0.2493	0	0
CL4628.Contig11_All	0.420833	2.1391	2.09213	0	0.0235667
CL4628.Contig12_All	0	0.0102	0.0175667	0	0
CL4628.Contig13_All	0.00933333	0.0576667	0.0728333	0	0
CL4628.Contig14_All	0.0919667	0.433467	0.480633	0	0.0112667
CL4628.Contig15_All	0	0	0.0260333	0	0
CL4628.Contig17_All	0.140667	0.289733	0.679633	0	0.0106333
CL4628.Contig18_All	0.0183667	0.0667667	0.0911667	0	0
CL4628.Contig19_All	0.0106667	0.0660333	0.0942333	0	0
CL4628.Contig1_All	0	0.0105667	0.0551667	0	0
CL4628.Contig21_All	0	0	0.0402	0	0
CL4628.Contig22_All	4.88727	8.74203	2.7823	0.0152333	0.0503
CL4628.Contig23_All	0.0192	0.0889667	0.1417	0	0
CL4628.Contig24_All	0.0097	0.00983333	0.132133	0	0
CL4628.Contig25_All	0	0	0.0246333	0	0
CL4628.Contig26_All	0.0442	0.125767	0.244433	0	0
CL4628.Contig27_All	0	0	0.0516667	0	0
CL4628.Contig28_All	0.24	0.4287	0.866767	0	0
CL4628.Contig29_All	0.314133	1.0731	1.18287	0	0.00996667
CL4628.Contig2_All	0.0112667	0.0808667	0.190833	0	0
CL4628.Contig3_All	0.0247333	0.0753	0.122233	0	0
CL4628.Contig4_All	0.658467	4.41407	0.730367	0	0.0306
CL4628.Contig6_All	0	0.0188333	0.0265667	0	0
CL4628.Contig7_All	0	0.0207	0.0267667	0	0
CL4628.Contig8_All	0.00983333	0.140067	0.341667	0	0
CL4628.Contig9_All	0.0108	0	0.1048	0	0
CL463.Contig1_All	4.05433	0.693167	1.81127	0.1018	0.2709
CL463.Contig2_All	2.3807	0.94	0	0.112567	0.663267
CL463.Contig3_All	11.5541	1.25673	5.68253	0.2524	0.244133
CL463.Contig4_All	8.70953	3.856	4.42383	0.0704333	12.6231
CL463.Contig5_All	4.9583	3.1922	0.376267	0.3084	2.88203
CL463.Contig6_All	29.8854	1.79047	1.48253	2.45957	0.1549
CL5264.Contig10_All	0.2314	0.2324	0.1798	0.4088	0.315067
CL5264.Contig11_All	0.0838	0.0468667	0.0293333	0.167667	0.0672667
CL5264.Contig12_All	0.0467667	0.0456333	0.0939	0.0783	0.132233
CL5264.Contig13_All	0.0221667	0.0245667	0.0670333	0.0207	0.0262
CL5264.Contig14_All	0	0.0762	0.0942	0.3542	0.1989
CL5264.Contig15_All	0.0471667	0.876967	9.6587	0.1623	1.3124
CL5264.Contig1_All	0.100267	0.084	0.104667	0.0599667	0.101633
CL5264.Contig2_All	0.063	0.0636333	0.0723333	0.0614333	0.0742
CL5264.Contig3_All	0.178867	0.1671	0.140333	0.0841333	0.111633
CL5264.Contig4_All	0.874567	0.885167	0.438	0.404233	0.817833
CL5264.Contig5_All	0.517	0.6513	0.349167	0.5736	0.608133
CL5264.Contig6_All	0.0184	0.0504667	0.0781667	0.0109	0.067
CL5264.Contig7_All	0.171833	0.150033	0.261133	0.0525	0.162233
CL5264.Contig8_All	0.0727333	0.0461333	0.0288333	0.130167	0.0709
CL5264.Contig9_All	0.0573667	0.0292	0.0621	0.0309	0.0299667
CL5565.Contig1_All	0.0143333	0.0647333	0.0295	0	0.2231
CL5565.Contig2_All	0.0187	1.02277	0.019	0.0221333	1.26927
CL5565.Contig3_All	0.1249	0.917667	1.48013	0.0781333	3.4685
CL5565.Contig4_All	0.0137667	4.75013	0.0140667	0	0.1064
CL6418.Contig1_All	0.199167	0.748067	0.137567	0.0296333	0.2046
CL6673.Contig1_All	0.0101333	0	0	4.15793	0.0989
CL6673.Contig2_All	0	0	0	4.0907	0.125467
CL6673.Contig3_All	0	0	0	4.27533	0.221033
CL6673.Contig4_All	0	0	0	5.0226	0.3365
CL6673.Contig5_All	0.0107667	0.0460333	0.0213667	82.0445	6.0293
CL6673.Contig6_All	0	0	0	6.36493	0.2582
CL6673.Contig7_All	0	0	0	12.8605	0.300167
CL6673.Contig8_All	0	0.0131	4.9192	0	0
CL6881.Contig1_All	1.0904	0.587767	0.224967	0	0.183533
CL6881.Contig2_All	0.547	0.742	0.322867	0.584167	1.0531
CL6881.Contig3_All	0.311233	0.210467	0.878333	0	0
CL6919.Contig10_All	5.4901	2.15163	0.8908	0.537733	3.30553
CL6919.Contig11_All	6.50443	3.33287	1.93277	0.988	4.24223
CL6919.Contig12_All	3.39667	2.50137	0.892767	0.533367	2.77873
CL6919.Contig13_All	1.2435	0.7534	0.5604	0.531233	1.21343
CL6919.Contig14_All	12.7934	10.7718	3.35553	1.46067	13.5602
CL6919.Contig15_All	12.095	7.95927	3.69277	2.3796	9.60283
CL6919.Contig1_All	5.91197	4.86987	1.48497	1.43663	5.4453
CL6919.Contig2_All	3.34843	2.674	0.889	0.782967	2.59997
CL6919.Contig3_All	4.30943	3.18713	1.0972	0.6108	3.43517
CL6919.Contig4_All	1.95857	1.15133	0.574867	0.552133	1.52007
CL6919.Contig5_All	2.2491	2.10017	0.534733	0.4123	2.19943
CL6919.Contig6_All	5.09533	3.85773	1.26863	0.754833	4.4401
CL6919.Contig7_All	2.73613	1.67067	0.7466	0.4632	2.0031
CL6919.Contig8_All	2.65887	2.16627	0.8879	0.541533	2.13977
CL6919.Contig9_All	22.6955	22.6721	5.91283	3.53427	19.6071
CL7216.Contig1_All	8.87057	7.0267	17.5373	15.7356	5.02563
CL7216.Contig2_All	0.5583	0.286533	0.232633	0.4885	0.319867
CL7471.Contig1_All	0.1116	0.0384	0	9.79933	2.79607
CL7471.Contig2_All	0.130567	0.0980667	0.0362667	79.645	3.98737
CL7673.Contig1_All	0.339033	1.1657	1.14833	0	0.216567
CL7925.Contig10_All	0.212133	0.132067	0.136167	0.0517	0.237933
CL7925.Contig11_All	0.712433	0.3902	0.385267	0.2906	0.2891
CL7925.Contig12_All	1.2387	0.821133	0.6748	0.3293	0.660233
CL7925.Contig13_All	0.7615	0.636367	0.2704	0.556967	0.4548
CL7925.Contig14_All	1.96877	1.89687	0.293833	0.4443	1.01737
CL7925.Contig15_All	0.8672	0.862767	0.348233	0.605133	0.619767
CL7925.Contig16_All	0.5326	0.371167	0.1621	0.280467	0.264633
CL7925.Contig17_All	0.986567	0.978767	0.835733	0.364567	0.587233
CL7925.Contig18_All	0.7239	0.406467	0.382867	0.305967	0.319067
CL7925.Contig19_All	0.712467	0.443067	0.3763	0.325867	0.340067
CL7925.Contig1_All	0.2139	0.2828	0.198267	0.0306333	0.3701
CL7925.Contig20_All	0.740433	0.443933	0.399767	0.3438	0.329367
CL7925.Contig21_All	0.8796	0.471867	0.4655	0.278467	0.480233
CL7925.Contig22_All	0.737767	0.9724	1.16697	0.437067	0.480433
CL7925.Contig23_All	1.63193	1.14657	0.504267	1.0886	0.852467
CL7925.Contig24_All	2.58393	1.58923	1.3273	0.911367	1.539
CL7925.Contig25_All	1.5305	1.35737	0.849167	0.604633	0.8115
CL7925.Contig26_All	2.59947	1.9409	2.03647	0.710867	1.52437
CL7925.Contig27_All	3.77373	3.68997	2.07823	1.688	2.2313
CL7925.Contig28_All	0.652667	0.320367	0.3788	0.208133	0.2395
CL7925.Contig29_All	0.564433	0.365933	0.151367	0.2889	0.290667
CL7925.Contig2_All	1.09237	0.875367	0.175133	0.561333	1.6365
CL7925.Contig30_All	0.684967	0.400267	0.418167	0.296933	0.303233
CL7925.Contig31_All	1.18417	0.584567	0.6673	0.2285	0.751267
CL7925.Contig32_All	0.698967	0.3302	0.412267	0.195433	0.391833
CL7925.Contig33_All	0.6057	0.423733	0.293967	0.331467	0.612667
CL7925.Contig3_All	0.1712	0.192367	0.1725	0.0597333	0.228567
CL7925.Contig4_All	0.312333	0.194067	0.177867	0.183967	0.338633
CL7925.Contig5_All	0.1095	0.0848	0.0281	0.0441	0.2959
CL7925.Contig6_All	0.606433	2.01243	2.00857	1.2687	0.987633
CL7925.Contig7_All	0.219733	0.2618	0.172767	0.131067	0.4189
CL7925.Contig8_All	0.242267	0.3506	0.1804	0.0531	0.334067
CL7925.Contig9_All	0.1082	0.1301	0.135333	0.0271	0.176433
CL830.Contig10_All	0.0451	0.0851333	0.0355333	0.0393	0.0349333
CL830.Contig11_All	0.0996333	0.179667	0	0.131267	0.0133667
CL830.Contig12_All	0.1204	0.215967	0.0859	0.0580333	0.290567
CL830.Contig13_All	0.1573	0.201067	0.0631	0.1587	0.1812
CL830.Contig14_All	0.123533	0.143	0.0215667	0.0490667	0.0760667
CL830.Contig15_All	0.0702333	0.114933	0.0096	0.0437333	0.0195
CL830.Contig16_All	0.117733	0.145867	0.0313	0.107333	0.0204333
CL830.Contig17_All	0.0433	0.1223	0.0103333	0.0728	0.0308333
CL830.Contig18_All	0.0558333	0.1273	0.0106667	0.0751667	0.0318333
CL830.Contig19_All	0.0239333	0.0984	0	0.0705	0.0112
CL830.Contig1_All	0.1266	0.135333	0.0269	0.0612333	0.055
CL830.Contig20_All	0.0792	0.0825	0.0389667	0.0666	0.0192333
CL830.Contig23_All	0.101667	0.137433	0.0606	0.0910667	0.0487333
CL830.Contig24_All	0.117667	0.0936667	0.0585667	0.0495667	0.0351667
CL830.Contig25_All	0.1359	0.111	0.0678667	0.0509	0.0361
CL830.Contig26_All	0.0975	0.169433	0.0426	0.0471	0.0520333
CL830.Contig28_All	0.1254	0.280433	0.0561667	0.1177	0.0760667
CL830.Contig29_All	0.0649	0.0361	0.0622333	0.0957667	0.0928667
CL830.Contig30_All	0.456267	0.685433	0.2676	0.549133	0.450933
CL830.Contig31_All	0.0882	0.0805333	0.0105333	0.0479667	0.0426333
CL830.Contig32_All	0.201867	0.214567	0.0275	0.2297	0.0625667
CL830.Contig33_All	0.181133	0.291133	0.0710333	0.109	0.081
CL830.Contig34_All	0.103967	0.0990333	0.0309667	0.0452333	0.0198333
CL830.Contig35_All	0.1353	0.1526	0.0222	0.1131	0.0215333
CL830.Contig36_All	0.118467	0.112567	0.0206	0.0469	0.0306667
CL830.Contig37_All	0.307467	0.4731	0.2816	0.291367	0.355267
CL830.Contig38_All	0.1604	0.123733	0.0529667	0.0897667	0.0514667
CL830.Contig39_All	0.1041	0.143833	0.0436667	0.123333	0.028
CL830.Contig3_All	0.100467	0.1259	0.03	0.0794333	0.0389667
CL830.Contig40_All	0.100767	0.1162	0.0334	0.0488	0.0433667
CL830.Contig41_All	0.078	0.127733	0.0437667	0.0484333	0.0435333
CL830.Contig42_All	0.0509667	0.1379	0.0401333	0.0686	0.0194667
CL830.Contig44_All	0.0943667	0.151667	0.0312333	0.0706	0.0200333
CL830.Contig45_All	0.131633	0.100933	0.0114667	0.0522	0.0464
CL830.Contig46_All	0.192133	0.2141	0.159033	0.1687	0.2214
CL830.Contig47_All	0.0515667	0.153267	0.017	0.0670333	0.0493667
CL830.Contig4_All	0.0606	0.0641	0.0839667	0.0815	0.0232
CL830.Contig50_All	0.0801667	0.0978	0.0128	0.0582667	0.0255333
CL830.Contig51_All	0.125267	0.122033	0.01	0.0814333	0.0609667
CL830.Contig52_All	0.105367	0.0795667	0.1042	0.101133	0.0429333
CL830.Contig53_All	0.151	0.157967	0.0549	0.1214	0.0530333
CL830.Contig54_All	0.0754	0.0887667	0.0331333	0.0366333	0.0644333
CL830.Contig55_All	0.1187	0.0953667	0.0619	0.0636667	0.0675667
CL830.Contig57_All	0.129967	0.2209	0.137267	0.155967	0.149333
CL830.Contig58_All	0.0551667	0.105	0.0176333	0.062	0.0176
CL830.Contig59_All	0.0803	0.153	0.0128333	0.0903	0.0256667
CL830.Contig5_All	0.0762667	0.0574333	0.011	0.0513333	0
CL830.Contig60_All	0.0915667	0.0798	0.0302667	0.0335	0.0369667
CL830.Contig61_All	0.0984667	0.145967	0.0194667	0.0951667	0.0285
CL830.Contig62_All	0.221333	0.287233	0.2505	0.1625	0.179933
CL830.Contig63_All	0.2234	0.3337	0.131533	0.249133	0.240067
CL830.Contig65_All	0.105333	0.2204	0.0414333	0.106933	0.03
CL830.Contig66_All	0.0652	0.0983667	0.0461333	0.0738333	0.116967
CL830.Contig67_All	0.0678333	0.100333	0.00926667	0.0307667	0.0094
CL830.Contig6_All	0.1191	0.0882	0.0120667	0.0813667	0
CL830.Contig7_All	0.157533	0.118767	0.0221667	0.0769667	0
CL830.Contig8_All	0.123633	0.162167	0.0203	0.0898	0.0390333
CL830.Contig9_All	0.0466	0.0776	0.0367	0.0405667	0.0360667
CL8639.Contig1_All	1.44947	1.02153	1.16003	0.6564	0.691433
CL8639.Contig2_All	0.768633	0.5394	0.796	0.3188	0.481833
CL8639.Contig3_All	3.16033	3.01407	9.9772	0.0548667	2.49923
CL8639.Contig4_All	0.854633	0.6701	2.6422	0.158033	0.489533
CL8639.Contig5_All	8.98923	9.24093	13.8544	2.7331	6.9649
CL8639.Contig6_All	0.5589	0.739433	0.4878	0.1462	0.2651
CL8639.Contig7_All	10.0843	12.0605	1.83457	2.61497	1.30187
CL8700.Contig10_All	0.6693	0.745933	0.309767	0.332667	0.946633
CL8700.Contig11_All	1.41247	1.15513	0.5418	1.04763	1.64313
CL8700.Contig12_All	1.99043	2.38647	0.9651	0.921733	1.48533
CL8700.Contig13_All	1.6105	1.90253	0.8126	0.828	1.44443
CL8700.Contig14_All	0.7899	0.569933	0.368733	0.5382	0.6487
CL8700.Contig1_All	0.818	1.05923	0.593167	1.2389	1.2862
CL8700.Contig2_All	2.03247	2.2435	1.27643	1.6797	2.9818
CL8700.Contig3_All	1.12963	1.05223	0.300467	0.479967	1.3201
CL8700.Contig4_All	0.457067	0.290033	0.209033	0.531833	0.9867
CL8700.Contig5_All	2.5174	2.19783	1.1386	2.50307	2.84723
CL8700.Contig6_All	1.49573	1.50947	0.32	0.487933	1.2757
CL8700.Contig7_All	0.7509	0.7728	0.304333	0.560433	0.636933
CL8700.Contig8_All	1.4097	1.21483	0.541767	0.790333	1.23257
CL8700.Contig9_All	1.65573	1.89483	0.518333	0.9501	1.4406
CL9151.Contig10_All	1.13433	0.939933	0.4059	0.425333	1.05273
CL9151.Contig11_All	0.598067	0.2208	0.257967	0.799933	1.01673
CL9151.Contig12_All	0.5412	0.381933	0.0806667	0.143833	0.349233
CL9151.Contig13_All	0.1272	0.191667	0.0931333	0.134967	0.163933
CL9151.Contig14_All	0.265167	0.2655	0.102567	0.288167	0.360833
CL9151.Contig15_All	0.490167	0.275733	0.126433	0.405867	0.731767
CL9151.Contig16_All	0.4913	0.188467	0.0706	0.0749333	0.240633
CL9151.Contig1_All	0.782067	0.4621	0.1179	0.246567	0.470367
CL9151.Contig2_All	0.503667	0.365	0.112533	0.278833	0.4405
CL9151.Contig3_All	1.75617	1.3058	0.6822	2.00007	1.95763
CL9151.Contig4_All	1.73927	0.882833	0.2393	0.287233	0.709567
CL9151.Contig5_All	0.5581	0.464367	0.175967	0.442967	0.695267
CL9151.Contig6_All	3.3478	2.6916	0.7747	1.20127	2.62763
CL9151.Contig7_All	0.3394	0.731533	0.163133	0.2287	0.402
CL9151.Contig8_All	0.912933	0.509867	0.2002	0.355367	0.9079
CL9151.Contig9_All	0.0819333	0.159667	0.0406667	0.1387	0.1969
CL9155.Contig1_All	0.0204333	0	0.143833	0.176933	0.0975333
CL9155.Contig2_All	0.1906	0.260767	0.1458	0	1.15183
CL9155.Contig3_All	0	0.0454667	0.0936333	0.0325333	0.441133
CL9157.Contig1_All	0.0999333	0.0381667	0.260933	0.0739667	0.106567
CL9157.Contig2_All	0.672067	0.0369333	1.3586	0	0
CL9157.Contig3_All	0.871067	0.0498	2.0136	0	0
CL9157.Contig4_All	0.9565	1.2602	2.3436	1.81193	1.4228
CL9157.Contig5_All	0.157433	0.334433	0.527567	0.577667	0.529733
CL9182.Contig1_All	0.339067	0.265633	0.0757	0.1699	0.3367
CL9182.Contig2_All	0.4223	0.251767	0.0130333	0.221867	0.186433
CL9182.Contig3_All	0.4489	0.907833	0.0719667	0.1912	0.455667
CL9182.Contig4_All	5.8746	4.36187	0.852333	2.73477	2.19493
CL9182.Contig5_All	0.512233	1.68923	0.163067	1.41883	1.35557
CL9182.Contig6_All	0.674667	1.62517	0.275967	0.199633	1.29057
CL9182.Contig7_All	6.0339	5.63473	1.58037	8.11173	4.45533
CL9182.Contig8_All	0.441	1.3758	0.1838	0.423833	0.739133
CL9744.Contig1_All	2.0378	0.280567	0.2201	0.4453	0.7574
CL9744.Contig2_All	1.04407	0.0545333	0.0878333	0.154067	1.42383
Unigene100261_All	2.15673	0	0	0	0
Unigene101111_All	0.282833	0.1055	0	0	0
Unigene10119_All	0.243833	0.245933	0.245267	0.142533	0.482433
Unigene102525_All	0.442033	0	0	0	0
Unigene103054_All	0.9924	0	0	0	0
Unigene10420_All	5.8832	4.63307	2.4369	3.5824	4.7062
Unigene104465_All	0.363167	0	0.0706	0	0
Unigene104500_All	0.254233	0	0	0	0
Unigene105118_All	0.3869	0	0	0	0
Unigene105245_All	0.318733	0	0	0	0
Unigene105287_All	0.341867	0	0	0	0
Unigene106109_All	0.415833	0	0	0	0
Unigene106930_All	0.8364	0	0	0	0
Unigene107326_All	1.0574	0	0	0	0
Unigene107333_All	1.10763	0	0	0	0
Unigene108853_All	0.638467	0.5544	0.150167	0.110933	0.522967
Unigene109565_All	0	0.3228	0	0	0.669433
Unigene110351_All	0	0.3273	0	0	0
Unigene111787_All	0.292667	0.300233	0.3943	0.173233	0.0476667
Unigene113649_All	0	0	0.2498	1.18063	0.121533
Unigene114594_All	0	0	0	0.980867	0
Unigene115844_All	0	0	0	0.9621	0
Unigene115845_All	0	0	0	0.757333	0
Unigene116223_All	0	0	0	0.869033	0
Unigene116277_All	0	0	0	1.0559	0
Unigene116401_All	0	0	0	1.04997	0
Unigene116859_All	0	0	0	0.838667	0
Unigene11732_All	0.605867	0.5916	0.538367	0.1268	0.8177
Unigene119741_All	0	0	0	0.1167	0
Unigene120285_All	0	0.2547	0	0	2.99233
Unigene121013_All	0	0	0	0	0.617467
Unigene12773_All	0.354967	0.443633	0.2081	0.122167	0.932267
Unigene12969_All	0	0.107967	4.15183	0.0518	0.972333
Unigene13075_All	0.659267	1.0706	0.6966	0.353233	1.78413
Unigene15265_All	0.444333	0.3175	0.196633	0.0740333	0.505267
Unigene1879_All	0.2193	0.1094	0.166333	0	0.0386
Unigene19108_All	0	0.0690667	0.031	4.66267	0.3038
Unigene20631_All	0.1387	0.2342	0.141233	0.0238333	0.3174
Unigene24755_All	0.346033	0.3818	0.730667	0.0468	0.427533
Unigene25767_All	0.3338	0.5855	0.0162667	0.0758	0.706933
Unigene27135_All	1.55593	1.35317	0.563933	0.827833	1.8332
Unigene29173_All	0.1036	0.123267	0.1294	0.0259	0.157167
Unigene29722_All	0.146333	1.6425	2.775	0.097	1.11223
Unigene29770_All	0.2395	0.150733	0.253233	0.0307333	0.294467
Unigene31443_All	0.0367	0.112667	0	0.385533	0.4083
Unigene34202_All	0.0611333	0.139333	0.0117	0.0822667	0.0348333
Unigene34203_All	0.0425667	0.117967	0	0.0836	0
Unigene34208_All	0.0597333	0.113733	0.0191	0.0671667	0.0284333
Unigene35216_All	2.4038	0.300367	0.1229	0.604467	0.258333
Unigene35338_All	0.357267	0.9906	0.1947	0.9922	0.790767
Unigene35339_All	0.651033	0.5848	0.587667	0.640067	1.29083
Unigene35340_All	0.913733	1.3297	0.2099	0.548667	0.4728
Unigene37349_All	5.74457	6.28477	1.70397	1.50913	6.20333
Unigene37350_All	1.10517	0.9884	0.4878	0.299333	1.4007
Unigene40659_All	0	0.6943	0	0.0850667	0
Unigene46871_All	0.3759	0.215567	0.1087	0.0496333	0.3845
Unigene46908_All	0.0237333	0.0616	0.521533	0.272167	0.171767
Unigene46909_All	0.930167	0.8114	0.920167	0.250467	1.79663
Unigene46910_All	0	0.0596	0.159067	0.166367	0.194667
Unigene47420_All	0.351567	0	0	0	0.6237
Unigene47421_All	0.921167	0.8648	1.09287	0.173433	1.01443
Unigene48177_All	1.2523	0	0	0	0
Unigene50045_All	0.251767	0.4041	0	0	0.609367
Unigene53554_All	3.2591	4.40327	0	7.01957	4.88233
Unigene53555_All	0.395733	4.4941	1.0366	0	0.411567
Unigene53558_All	0.91	60.5771	16.6771	0.3946	4.0609
Unigene55349_All	0.108567	0.0568333	0.0137667	0.109267	1.5404
Unigene5612_All	0	0.228167	0.234967	0.0293333	6.33013
Unigene57156_All	0.096	0	0.368833	0	0.0945
Unigene58872_All	9.4508	17.3678	7.00307	0.218533	0.7771
Unigene58873_All	11.6484	1.0332	0.859167	0.455067	0.178733
Unigene58880_All	3.5126	2.5759	1.3354	0.109167	0.184433
Unigene58881_All	4.56997	1.9715	5.8289	0.0998333	0.4622
Unigene58882_All	1.7814	1.02767	0.733167	0.0146667	0.2507
Unigene58886_All	12.178	2.06087	0.804833	0.1597	0.6267
Unigene58890_All	1.11783	0.4682	0.4002	0.068	0
Unigene58894_All	22.0206	8.6885	2.9479	0.0314333	0.446067
Unigene58895_All	6.36897	3.9301	2.68127	0	0.167567
Unigene58906_All	36.7714	56.5828	17.4995	0.509867	2.0696
Unigene58912_All	2.85533	1.15833	1.36003	0.0338667	0.138433
Unigene59313_All	2.93083	16.1178	0.0404667	0.0117333	0.780267
Unigene59315_All	3.10633	17.7254	0.197933	0	1.7714
Unigene59321_All	1.0938	6.56493	0.0496333	0	0.235833
Unigene59322_All	7.24473	41.5132	0.147833	0.00966667	1.61937
Unigene60716_All	0.213033	0.164967	0.135967	0.9163	0.177733
Unigene60717_All	0.4146	0.231233	0.242833	0.4911	0.525533
Unigene60722_All	0.164333	0.1142	0.0987667	0.382067	0.301833
Unigene61262_All	1.27653	1.03883	2.99983	0.2778	0.847567
Unigene61263_All	1.94547	1.2447	18.7109	0.114667	1.26787
Unigene61264_All	2.39663	2.55637	6.82667	0.106967	1.93437
Unigene62695_All	0.694733	2.39397	0.0829	0	0.2873
Unigene65012_All	0.186433	0.444267	1.06407	0.317233	0.178233
Unigene66096_All	0.4682	0.486633	0.237867	0	0.230533
Unigene7002_All	7.1163	0	0	0	0
Unigene71651_All	0.684567	0	0	0	1.53747
Unigene72438_All	1.50593	0.0178667	0	0	0.132433
Unigene73487_All	1.62873	0	0	0	0
Unigene80056_All	0.824167	0.7361	0.287967	0	0.0222
Unigene80345_All	0.223167	0.965367	1.4345	0	0.7263
Unigene81067_All	2.70887	3.17357	7.79443	0.108267	2.32743
Unigene8448_All	0.173567	0.0602	0.0821667	0.0130667	0.200067
Unigene85893_All	1.0755	1.20063	0.632733	2.53373	5.60387
Unigene86633_All	0.692233	0.643767	0.0663333	0.8467	0.622567
Unigene87991_All	1.95493	0	0	0	2.3872
Unigene88204_All	1.26807	0.364667	0.0234667	0.4089	0.6638
Unigene88227_All	0	18.9975	38.595	22.3975	0.4957
Unigene89100_All	1.12297	0.0162333	0	0	0
Unigene89556_All	0.2077	1.55163	1.04573	0.2475	0.536
Unigene89603_All	3.23937	0	0	0.0191333	0
Unigene89605_All	0.3122	0.204867	0.1177	0.825067	0.839167
Unigene89862_All	1.5512	0.968167	0.782367	0.6443	0.958433
Unigene9025_All	0.155567	0.0500333	0.0907333	0.0135	0.2299
Unigene90466_All	1.6389	0	0	0	0
Unigene91112_All	1.03397	0.369767	0	0	0
Unigene91156_All	0.777933	0	0	0	0
Unigene91222_All	0	0.726033	0.8333	0.3795	0.183033
Unigene93851_All	0.1232	0.912933	0.197	1.10343	0.191933
Unigene93866_All	0.0323333	0.3699	0.1126	0.365667	0.0627
Unigene93867_All	0.2291	0.420867	0.118933	0.417833	0.0914667
Unigene93870_All	0	0.0844333	0.4865	0	0.0220667
Unigene93871_All	0.0433333	0.335967	0.0761333	0.3097	0.0943667
Unigene93873_All	0.0632	0.229033	0.1677	0.493233	0.127733
Unigene93876_All	0.0415	0.283567	0.184833	0.544267	0.117933
Unigene93878_All	0.0687667	0.302967	0.119867	0.4666	0.115533
Unigene93880_All	0.288967	1.62417	0.572833	1.52277	0.3735
Unigene93886_All	0.162167	0.551833	0.554167	0.506267	0.6752
Unigene93891_All	0.0262333	0.2736	0.112467	0.280867	0.0884667
Unigene93892_All	0.0137	0.3711	1.0031	0.1105	0.2916
Unigene93894_All	0.0803667	0.217967	0.125367	0.484633	0.1377
Unigene93895_All	0.0330333	0.230167	0.0942333	0.247467	0.0851
Unigene93896_All	0.1897	0.848633	0.4243	1.0474	0.350867
Unigene93898_All	0.0790667	0.3546	0.1185	0.526767	0.1195
Unigene93899_All	0.0266667	0.278467	0.1068	0.285233	0.0833333
Unigene97093_All	93.8677	47.7633	0.544167	20.2082	21.4428
Unigene97143_All	0.1803	0.6719	0.385967	0.0826667	1.45497
Unigene97492_All	22.8005	1.54823	0.0109	98.0049	0.2602
Unigene97682_All	0.8438	0.0136333	0.0808333	0	3.54917
Unigene9771_All	2.1947	1.17863	0.510633	0.559667	2.38387

## Sheet: fucosyltransferase
geneID	R	S	L	Fl	Fr
CL1115.Contig10_All	0.474667	0.411367	0.308767	0.333433	0.243867
CL1115.Contig11_All	1.27953	0.9069	1.00683	0.233067	0.7726
CL1115.Contig12_All	1.2758	0.819367	0.407667	0.535733	1.19137
CL1115.Contig13_All	0.2476	0.305567	0.404267	0.154933	0.1256
CL1115.Contig14_All	0.2893	0.3072	0.458033	0.1724	0.171933
CL1115.Contig1_All	0.9109	0.4898	0.333633	0.0626	0.2954
CL1115.Contig2_All	1.76957	1.0837	0.4558	0.650333	1.16833
CL1115.Contig3_All	2.81583	1.96583	1.01417	1.17763	2.40403
CL1115.Contig4_All	3.94937	2.71647	1.1043	1.51103	3.027
CL1115.Contig5_All	0.609533	0.359	0.296333	0.2395	0.349467
CL1115.Contig6_All	1.30017	0.837233	0.384433	0.4653	0.9413
CL1115.Contig7_All	0.280367	0.216333	0.151933	0.101367	0.179267
CL1115.Contig8_All	0.459833	0.326667	0.272167	0.1964	0.246933
CL1115.Contig9_All	0.631833	0.5998	0.5051	0.500367	0.372033
CL23169.Contig1_All	1.12697	1.23217	0.9554	0.346733	2.05953
CL27308.Contig1_All	1.94673	6.3993	0.869967	1.59077	3.423
CL27308.Contig2_All	0.3173	1.3397	0.316933	0.0476667	0.344533
CL6213.Contig1_All	1.8407	1.40723	0.9594	1.01033	1.92817
CL6213.Contig2_All	1.13297	2.66497	0.802833	0.283267	3.14423
CL6213.Contig3_All	2.37243	6.6345	1.02653	1.43857	3.8189
CL6213.Contig4_All	2.24943	6.24903	1.11883	0.137467	3.29817
CL6213.Contig6_All	1.91733	4.95367	0.652667	0.4823	3.32123
CL6213.Contig7_All	0.473733	1.75497	0.188633	0.154233	0.677167
CL6213.Contig8_All	2.92607	6.22077	2.5619	0.261233	4.3858
CL7567.Contig1_All	0.257167	0.1676	0.1236	0.0226667	1.052
CL7567.Contig2_All	1.3665	1.01773	0.3788	0.0574	2.69933
CL8917.Contig1_All	0.0979667	0.0442333	0.0134333	0.0315667	0.0669667
CL8917.Contig2_All	0.277433	0.362233	0.0772667	0.0500667	0.203433
CL8917.Contig3_All	1.0549	0.916933	0.243267	0.0780667	0.551467
CL8917.Contig4_All	0.2312	0.1135	0.0611667	0.0348667	0.103833
CL8917.Contig5_All	0.1614	0.188633	0.0239	0.0560333	0.0835667
CL8917.Contig6_All	0.213067	0.0665	0.0120667	0.0881333	0.109133
CL8917.Contig7_All	0.708033	0.457267	0.387333	0.3241	0.641533
CL8917.Contig8_All	0.929233	0.906367	0.2096	0.577033	0.8217
Unigene110286_All	0.079	0.608933	0	0	0
Unigene110937_All	3.50783	2.81683	1.42187	2.26303	2.3063
Unigene39106_All	0.696933	1.26093	0.381533	0.0759667	1.11423
Unigene56162_All	0.0677	0.9498	0.0216667	0.0267	0.5876
Unigene60306_All	0.980967	1.4498	0.7449	0.335367	0.473733
Unigene60311_All	0.534533	0.368667	0.3122	0.230133	0.2784
Unigene60574_All	0.5436	1.43727	0.3181	0.2972	0.7325
Unigene62988_All	0.908667	3.8329	0.470133	0.297	2.1687
Unigene87970_All	3.85763	4.03253	0.733067	1.4893	2.6748
Unigene89068_All	1.62957	1.4247	0.316533	0.0268333	0.390367
